# Supplementary material for: Genome sequencing provides insights into the evolution and antioxidant activity of Chinese bayberry
Source: BMC Genomics. 2019 Jun 6;20:458. doi: 10.1186/s12864-019-5818-7 (PMC6554995; doi:10.1186/s12864-019-5818-7)
Supplement: Supplementary file 1 — Table S1. Myrica rubra genome sequencing data. Table S2. Myrica rubra genome assembly. Table S3. Comparison of the Chinese bayberry genome assembly with other plant genomes. Table S4. General statistics of the predicted protein-coding genes. Table S5. Statistics of the gene pairs used for fourfold synonymous third-codon transversions (4DTV) distribution analysis. Table S6. Statistics of orthologous gene numbers in Myrica rubra, Fragaria ananassa, Morus notabilis, Solanum lycopersicum, and Vitis vinifera. Table S7. Statistics of orthologous gene numbers in Myrica rubra, Cicer arietinum, Arabidopsis thaliana, and Oryza sativa. Table S8. Annotation of expanded gene families in Myrica rubra and in Solanum lycopersicum, Prunus mume, Morus notabilis, Citrullus lanatus, and Fragaria × ananassa. Table S9. Annotation of contracted gene families in Myrica rubra and in Solanum lycopersicum, Prunus mume, Morus notabilis, Citrullus lanatus, and Fragaria × ananassa. Table S10. Total flavonoid content and total antioxidant capacity of Chinese bayberry fruit at specific time points. Table S11. Statistics of the gene copies involved in flavonoid biosynthesis, anthocyanin biosynthesis, monoterpenoid biosynthesis, diterpenoid biosynthesis class metabolism, and sesquiterpenoid/triterpenoid biosynthesis pathways. Table S12. Expression profiles of functional genes involved in the flavonoid biosynthesis pathways of Myrica rubra and correlations with total flavonoid contents and total antioxidant capacities. Table S13. Expression profiles of functional genes involved in the anthocyanin biosynthesis pathways of Myrica rubra and correlations with total flavonoid contents and total antioxidant capacities. Table S14. Expression profiles of functional genes involved in the monoterpenoid biosynthesis pathways in Myrica rubra and correlations with the total antioxidant capacity. Table S15. Expression profiles of functional genes involved in the diterpenoid biosynthesis pathways in Myrica rubra an [file 12864_2019_5818_MOESM1_ESM.xlsx]

## Sheet: Table S1
Table S1. Statistics of the Myrica rubra genome sequencing data.
Library	Data (Mb)	Depth (X)	Q20 (%)	Q30 (%)
200 bp	13703	45.02	93.25	88.32
220 bp	5739	18.85	96.76	89.8
500 bp	6632	21.79	96.55	89.29
3 k-1	7544	24.78	91.3	85.02
3 k-2	6142	20.18	91.39	85.08
4 k-1	5714	18.77	91.37	85.07
4 k-2	5352	17.58	91.37	85.06
8 k	5609	18.43	91.38	85.11
10 k	3327	10.93	91.63	85.19
15 k	2664	8.75	96.38	89.27
17 k	1721	5.65	98.09	93.55
Total	64147	210.75	--	--

## Sheet: Table S2
Table S2. Assembly of the Myrica rubra genome.
Scaffold number	Scaffold length(bp)	Scaffold	Scaffold	Scaffold	Gap total length(bp)	Contig number	Contig	Contig	Contig	Contig	GC
		N50(bp)	N90(bp)	max (bp)			length(bp)	N50(bp)	N90(bp)	max (bp)	content(%)
1431	289916527	2164238	467201	8597501	5469811	9028	284446716	68647	17479	367295	37.5

## Sheet: Table S3
Table S3. Comparison of Chinese bayberry assembly with other plant genomes.
Species	Chinese bayberry	apple	pear	kiwifruit	banana	grape	poplar	papaya	orange	peach
	Myrica rubra	Malus domestica	Pyrus bretschneideri	Actinidia chinensis	Musa acuminata	Vitis vinifera	Populus trichocarpa	Carica papaya	Citrus sinensis	Prunus persica
Genome estimate(Mb)	304.38	742.3	527	758	523	475	485+-10	-	367	265
Genome assembly(Mb)	289.8	603.9	512	616	472.2	487	410	372	320.5	227.4
Scaffold N50(Kb)	2164	-	540.8	646.79	1311.1	2065	3100	1	1.69	27.4
contig N50(Kb)	68.647	16.2	35.7	58.86	43.1	65.9	126	11	49.89	214.2
repeat elements(%)	45.61%(assembly)	48.8%(estimate)	53.1%(assembly)	36%(assembly)	33.3%(assembly)	38.81%(assembly)	42%(assembly)	51.9%(assembly)	-	37.14%(assembly)
No. of gene models	26325	57386	42812	39040	36542	30434	45555	24746	29445	27852

## Sheet: Table S4
Table S4. General statistics of predicted protein-coding genes.
Software	Gene	Gene	ratio of assembly(%)	Average gene	Exon	ratio of assembly(%)	Average exon	Intron	ratio of assembly(%)	Average Intron	Intergenic	ratio of assembly(%)
	number	length (bp)		length (bp)	length (bp)		length (bp)	length (bp)		length (bp)	length (bp)
Augustus	29178	85678722	-	2936	32499484	-	241.94	53179238	-	395.89	-	-
GeneID	39349	158990060	-	4040	34680572	-	204.94	124309488	-	734.59	-	-
Genscan	24612	192072987	-	7804	34908582	-	209.84	157150240	-	944.67	-	-
Genewise	31488	94938253	-	3015	34432209	-	250.77	60492843	-	440.58	-	-
GlimmerHMM	46506	227898237	-	4900	33398343	-	241.56	194499894	-	1406.75	-	-
Pasa	7511	26717618	-	3557	9078853	-	225.97	17620202	-	438.56	-	-
SNAP	42605	113782006	-	2670	33943774	-	210.96	79224644	-	492.37	-	-
GLEAN	26325	100768379	34.76	3828	35558501	12.27	266	65209878	22.49	488.17	189148148	65.24

## Sheet: Table S5
Table S5. Statistics of gene pairs used for fourfold synonymous third-codon transversions (4DTV) distribution analysis.
Gene pairs	Numbers
M.rubra-M.rubra	14303
M.rubra-M.notabilis	13983
M.rubra-V.vinifera	27905

## Sheet: Table S6
Table S6. Statistics of orthologous gene numbers in Myrica rubra, Fragaria ananassa, Morus notabilis, Solanum lycopersicum, and Vitis vinifera.
Name	Total gene	Clustered NO.				Cluster_All	Cluster		UnClustered NO.
		oneCopy NO.	MultiCopy NO.	Unique gene NO.	Other gene NO.		Total families	Unique family
Myrica rubra	26325	2892	4394	2828	11329	21443	4882	13216	712
Fragaria ananassa	9460	3535	1699	883	2166	8283	1177	5849	222
Morus notabilis	26962	2882	4042	2340	10060	19324	7638	13334	779
Solanum lycopersicum	34724	2525	5913	5220	11895	25553	9171	13577	1198
Vitis vinifera	26346	2895	4525	2090	9431	18941	7405	12550	708

## Sheet: Table S7
Table S7. Statistics of the orthologous gene numbers in Myrica rubra, Cicer arietinum, Arabidopsis thaliana, and Oryza sativa.
Name	Totalgene	Clustered NO.				Cluster_All	Cluster		UnClustered NO.
		oneCopy NO.	MultiCopy NO.	Unique gene NO.	Other gene NO.		Total families	Unique family
Myrica rubra	26325	2976	4581	3877	9489	20923	5402	12266	891
Oryza sativa	55700	2580	7641	16074	15208	41503	14197	12704	2478
Arabidopsis thaliana	27412	2432	6297	3448	10623	22800	4612	12380	933
Cicer arietinum	10242	3554	2009	1269	2276	9108	1134	5861	214

## Sheet: Table S8
Table S8. Annotation of expanded gene families in Myrica rubra when compared with Solanum lycopersicum, Prunus mume, Morus notabilis, Citrullus lanatus, and Fragaria × ananassa.
Family	Pfam	Annotation	Myrica rubra	Fragaria ananassa	Prunus mume	Morus notabilis	Solanum lycopersicum	Citrullus lanatus
GF_4642	PF02160.10	Cauliflower mosaic virus peptidase (A3)	6	0	0	0	0	0
GF_4601	PF02992.9	Transposase family tnp2	6	0	0	0	0	0
GF_4604	PF01643.12	Acyl-ACP thioesterase	6	0	0	0	0	0
GF_4605	PF02992.9	Transposase family tnp2	6	0	0	0	0	0
GF_4647	PF00078.22	Reverse transcriptase (RNA-dependent DNA polymerase)	6	0	0	0	0	0
GF_4606	PF07714.12	Protein tyrosine kinase	6	0	0	0	0	0
GF_4649	PF07727.9	Reverse transcriptase (RNA-dependent DNA polymerase)	6	0	0	0	0	0
GF_580	PF07855.7	Protein of unknown function (DUF1649)	8	0	10	0	0	0
GF_4609	PF00069.20	Protein kinase domain	6	0	0	0	0	0
GF_540	PF03108.10	MuDR family transposase	19	0	0	0	0	0
GF_132	PF00069.20	Protein kinase domain	8	1	7	7	12	8
GF_584	PF00314.12	Thaumatin family	6	2	3	0	6	1
GF_134	PF03514.9	GRAS domain family	12	4	11	7	6	3
GF_136	PF13855.1	Leucine rich repeat	14	5	10	6	5	2
GF_1683	PF14372.1	Domain of unknown function (DUF4413)	10	0	0	0	0	0
GF_588	PF13306.1	Leucine rich repeats (6 copies)	15	0	0	2	0	1
GF_998	PF07727.9	Reverse transcriptase (RNA-dependent DNA polymerase)	13	0	0	0	0	0
GF_1684	PF01627.18	Hpt domain	6	1	1	2	0	0
GF_589	PF08284.6	Retroviral aspartyl protease	18	0	0	0	0	0
GF_548	PF04050.9	Up-frameshift suppressor 2	19	0	0	0	0	0
GF_1685	PF13306.1	Leucine rich repeats (6 copies)	10	0	0	0	0	0
GF_1686	PF01582.15	TIR domain	10	0	0	0	0	0
GF_14194	PF05529.7	B-cell receptor-associated protein 31-like	3	0	0	0	0	0
GF_14195	PF01176.14	Translation initiation factor 1A / IF-1	3	0	0	0	0	0
GF_14523	PF00551.14	Formyl transferase	3	0	0	0	0	0
GF_14196	PF01582.15	TIR domain	3	0	0	0	0	0
GF_14197	PF00266.14	Aminotransferase class-V	3	0	0	0	0	0
GF_2703	PF01627.18	Hpt domain	8	0	0	0	0	0
GF_14199	PF03936.11	Terpene synthase family, metal binding domain	3	0	0	0	0	0
GF_3067	PF00319.13	SRF-type transcription factor (DNA-binding and dimerisation domain)	2	0	4	0	0	1
GF_882	PF07734.8	F-box associated	6	3	4	0	1	0
GF_475	PF14111.1	Domain of unknown function (DUF4283)	20	0	0	0	0	0
GF_477	PF00069.20	Protein kinase domain	11	0	2	2	2	3
GF_436	PF13962.1	Domain of unknown function	21	0	0	0	0	0
GF_437	PF05699.9	hAT family C-terminal dimerisation region	16	0	1	0	4	0
GF_888	PF12850.2	Calcineurin-like phosphoesterase superfamily domain	14	0	0	0	0	0
GF_1574	PF05816.6	Toxic anion resistance protein (TelA)	11	0	0	0	0	0
GF_889	PF00665.21	Integrase core domain	14	0	0	0	0	0
GF_14820	PF00665.21	Integrase core domain	3	0	0	0	0	0
GF_14821	PF00430.13	ATP synthase B/B' CF(0)	3	0	0	0	0	0
GF_14822	PF15469.1	Exocyst complex component Sec5	3	0	0	0	0	0
GF_14823	PF05229.10	Spore Coat Protein U domain	3	0	0	0	0	0
GF_14824	PF13508.1	Acetyltransferase (GNAT) domain	3	0	0	0	0	0
GF_2672	PF00069.20	Protein kinase domain	3	0	1	3	0	1
GF_14825	PF06136.8	Domain of unknown function (DUF966)	3	0	0	0	0	0
GF_14826	PF09335.6	SNARE associated Golgi protein	3	0	0	0	0	0
GF_14827	PF13306.1	Leucine rich repeats (6 copies)	3	0	0	0	0	0
GF_14828	PF04493.9	Endonuclease V	3	0	0	0	0	0
GF_14829	PF00001.16	7 transmembrane receptor (rhodopsin family)	3	0	0	0	0	0
GF_7830	PF00182.14	Chitinase class I	5	0	0	0	0	0
GF_7832	PF00078.22	Reverse transcriptase (RNA-dependent DNA polymerase)	4	1	0	0	0	0
GF_7833	PF00385.19	Chromo (CHRromatin Organisation MOdifier) domain	5	0	0	0	0	0
GF_7835	PF00685.22	Sulfotransferase domain	5	0	0	0	0	0
GF_7836	PF12799.2	Leucine Rich repeats (2 copies)	5	0	0	0	0	0
GF_7837	PF01490.13	Transmembrane amino acid transporter protein	5	0	0	0	0	0
GF_7838	PF07727.9	Reverse transcriptase (RNA-dependent DNA polymerase)	4	0	0	0	1	0
GF_7839	PF00078.22	Reverse transcriptase (RNA-dependent DNA polymerase)	5	0	0	0	0	0
GF_12181	PF12796.2	Ankyrin repeats (3 copies)	4	0	0	0	0	0
GF_12100	PF00665.21	Integrase core domain	4	0	0	0	0	0
GF_12183	PF05617.6	Prolamin-like	4	0	0	0	0	0
GF_12101	PF13962.1	Domain of unknown function	4	0	0	0	0	0
GF_12184	PF08284.6	Retroviral aspartyl protease	4	0	0	0	0	0
GF_12143	PF00077.15	Retroviral aspartyl protease	4	0	0	0	0	0
GF_12102	PF00078.22	Reverse transcriptase (RNA-dependent DNA polymerase)	4	0	0	0	0	0
GF_12185	PF12819.2	Carbohydrate-binding protein of the ER	4	0	0	0	0	0
GF_12186	PF01246.15	Ribosomal protein L24e	4	0	0	0	0	0
GF_12145	PF00407.14	Pathogenesis-related protein Bet v I family	4	0	0	0	0	0
GF_12514	PF01808.13	AICARFT/IMPCHase bienzyme	4	0	0	0	0	0
GF_12187	PF07106.8	Tat binding protein 1(TBP-1)-interacting protein (TBPIP)	4	0	0	0	0	0
GF_12515	PF13379.1	NMT1-like family	4	0	0	0	0	0
GF_12188	PF14244.1	gag-polypeptide of LTR copia-type	4	0	0	0	0	0
GF_12516	PF09444.5	MRC1-like domain	4	0	0	0	0	0
GF_12517	PF00166.16	Chaperonin 10 Kd subunit	4	0	0	0	0	0
GF_12189	PF12850.2	Calcineurin-like phosphoesterase superfamily domain	4	0	0	0	0	0
GF_12518	PF10418.4	Iron-sulfur cluster binding domain of dihydroorotate dehydrogenase B	4	0	0	0	0	0
GF_12519	PF00261.15	Tropomyosin	4	0	0	0	0	0
GF_63	PF00931.17	NB-ARC domain	16	7	17	4	24	2
GF_22	PF07714.12	Protein tyrosine kinase	21	9	34	23	19	16
GF_64	PF08284.6	Retroviral aspartyl protease	28	9	0	3	29	1
GF_23	PF00665.21	Integrase core domain	63	9	1	3	43	1
GF_65	PF05699.9	hAT family C-terminal dimerisation region	65	2	1	0	0	1
GF_66	PF00520.26	Ion transport protein	14	4	11	9	15	13
GF_25	PF00012.15	Hsp70 protein	33	13	30	13	18	9
GF_324	PF03552.9	Cellulose synthase	11	0	5	1	4	4
GF_26	PF04434.12	SWIM zinc finger	2	0	0	1	109	0
GF_367	PF00201.13	UDP-glucoronosyl and UDP-glucosyl transferase	6	1	3	9	2	2
GF_69	PF00067.17	Cytochrome P450	15	1	16	10	9	13
GF_28	PF00664.18	ABC transporter transmembrane region	20	10	26	16	23	16
GF_29	PF01061.19	ABC-2 type transporter	20	5	28	16	24	17
GF_14380	PF02777.13	Iron/manganese superoxide dismutases, C-terminal domain	3	0	0	0	0	0
GF_14300	PF10551.4	MULE transposase domain	3	0	0	0	0	0
GF_14341	PF00385.19	Chromo (CHRromatin Organisation MOdifier) domain	3	0	0	0	0	0
GF_14342	PF00067.17	Cytochrome P450	3	0	0	0	0	0
GF_14752	PF00538.14	linker histone H1 and H5 family	3	0	0	0	0	0
GF_14301	PF12776.2	Myb/SANT-like DNA-binding domain	3	0	0	0	0	0
GF_14343	PF07714.12	Protein tyrosine kinase	3	0	0	0	0	0
GF_14344	PF13639.1	Ring finger domain	3	0	0	0	0	0
GF_14303	PF08263.7	Leucine rich repeat N-terminal domain	3	0	0	0	0	0
GF_14345	PF06025.7	Domain of Unknown Function (DUF913)	3	0	0	0	0	0
GF_14305	PF03732.12	Retrotransposon gag protein	3	0	0	0	0	0
GF_14306	PF00665.21	Integrase core domain	3	0	0	0	0	0
GF_14307	PF14244.1	gag-polypeptide of LTR copia-type	3	0	0	0	0	0
GF_14348	PF00403.21	Heavy-metal-associated domain	3	0	0	0	0	0
GF_2114	PF00069.20	Protein kinase domain	9	0	0	0	0	0
GF_14349	PF13306.1	Leucine rich repeats (6 copies)	3	0	0	0	0	0
GF_14308	PF00139.14	Legume lectin domain	3	0	0	0	0	0
GF_14309	PF07649.7	C1-like domain	3	0	0	0	0	0
GF_3251	PF07727.9	Reverse transcriptase (RNA-dependent DNA polymerase)	7	0	0	0	0	0
GF_7761	PF00027.24	Cyclic nucleotide-binding domain	5	0	0	0	0	0
GF_7762	PF14299.1	Phloem protein 2	3	0	2	0	0	0
GF_7765	PF05056.7	Protein of unknown function (DUF674)	5	0	0	0	0	0
GF_3299	PF00407.14	Pathogenesis-related protein Bet v I family	2	1	0	0	0	4
GF_3258	PF01562.14	Reprolysin family propeptide	7	0	0	0	0	0
GF_3259	PF02171.12	Piwi domain	7	0	0	0	0	0
GF_12445	PF13499.1	EF-hand domain pair	4	0	0	0	0	0
GF_12446	PF12844.2	Helix-turn-helix domain	4	0	0	0	0	0
GF_250	PF12776.2	Myb/SANT-like DNA-binding domain	29	0	0	0	0	0
GF_251	PF14111.1	Domain of unknown function (DUF4283)	27	1	1	0	0	0
GF_620	PF00240.18	Ubiquitin family	6	2	4	0	3	2
GF_2	PF00931.17	NB-ARC domain	73	33	195	22	25	20
GF_252	PF13650.1	Aspartyl protease	6	3	3	16	0	1
GF_294	PF13966.1	zinc-binding in reverse transcriptase	26	0	0	0	0	0
GF_4	PF03952.11	Enolase, N-terminal domain	342	1	1	2	0	0
GF_254	PF03732.12	Retrotransposon gag protein	29	0	0	0	0	0
GF_5	PF00493.18	MCM2/3/5 family	62	28	81	46	53	42
GF_1391	PF14223.1	gag-polypeptide of LTR copia-type	11	0	0	0	0	0
GF_6	PF00082.17	Subtilase family	50	14	54	50	74	39
GF_1392	PF10551.4	MULE transposase domain	5	6	0	0	0	0
GF_215	PF02992.9	Transposase family tnp2	31	0	0	0	0	1
GF_257	PF13962.1	Domain of unknown function	7	0	8	9	1	3
GF_8	PF00078.22	Reverse transcriptase (RNA-dependent DNA polymerase)	226	4	2	0	0	0
GF_9	PF00931.17	NB-ARC domain	119	11	51	11	16	2
GF_259	PF03936.11	Terpene synthase family, metal binding domain	6	2	2	9	6	3
GF_629	PF10551.4	MULE transposase domain	5	1	4	1	5	1
GF_14271	PF00067.17	Cytochrome P450	3	0	0	0	0	0
GF_14272	PF08241.7	Methyltransferase domain	3	0	0	0	0	0
GF_2490	PF13947.1	Wall-associated receptor kinase galacturonan-binding	4	0	0	0	4	0
GF_14273	PF00153.22	Mitochondrial carrier protein	3	0	0	0	0	0
GF_2491	PF00704.23	Glycosyl hydrolases family 18	4	0	1	1	0	2
GF_14274	PF04145.10	Ctr copper transporter family	3	0	0	0	0	0
GF_2082	PF13952.1	Domain of unknown function (DUF4216)	9	0	0	0	0	0
GF_2493	PF11347.3	Protein of unknown function (DUF3148)	4	0	1	2	0	1
GF_14276	PF01657.12	Salt stress response/antifungal	3	0	0	0	0	0
GF_2494	PF00078.22	Reverse transcriptase (RNA-dependent DNA polymerase)	8	0	0	0	0	0
GF_14277	PF12799.2	Leucine Rich repeats (2 copies)	3	0	0	0	0	0
GF_2002	PF07172.6	Glycine rich protein family	3	0	6	0	0	0
GF_2497	PF00075.19	RNase H	8	0	0	0	0	0
GF_2088	PF07727.9	Reverse transcriptase (RNA-dependent DNA polymerase)	9	0	0	0	0	0
GF_4650	PF13306.1	Leucine rich repeats (6 copies)	6	0	0	0	0	0
GF_4610	PF05699.9	hAT family C-terminal dimerisation region	4	0	0	0	2	0
GF_4611	PF05699.9	hAT family C-terminal dimerisation region	5	0	0	0	1	0
GF_4656	PF00593.19	TonB dependent receptor	6	0	0	0	0	0
GF_4617	PF00497.15	Bacterial extracellular solute-binding proteins, family 3	6	0	0	0	0	0
GF_4618	PF08268.7	F-box associated domain	4	0	0	1	1	0
GF_592	PF12776.2	Myb/SANT-like DNA-binding domain	15	1	0	0	1	1
GF_100	PF13249.1	Prenyltransferase-like	14	2	8	13	6	7
GF_593	PF05764.8	YL1 nuclear protein	18	0	0	0	0	0
GF_142	PF00107.21	Zinc-binding dehydrogenase	10	2	14	5	6	3
GF_594	PF03168.8	Late embryogenesis abundant protein	4	10	2	1	1	0
GF_186	PF00069.20	Protein kinase domain	6	2	16	8	3	0
GF_148	PF00069.20	Protein kinase domain	12	5	15	6	1	0
GF_109	PF00454.22	Phosphatidylinositol 3- and 4-kinase	33	6	5	1	2	1
GF_2344	PF06733.10	DEAD_2	9	0	0	0	0	0
GF_7992	PF13975.1	gag-polyprotein putative aspartyl protease	4	1	0	0	0	0
GF_4581	PF00069.20	Protein kinase domain	6	0	0	0	0	0
GF_4132	PF04998.12	RNA polymerase Rpb1, domain 5	7	0	0	0	0	0
GF_4542	PF01764.20	Lipase (class 3)	3	0	3	0	0	0
GF_4504	PF14111.1	Domain of unknown function (DUF4283)	6	0	0	0	0	0
GF_4506	PF13581.1	Histidine kinase-like ATPase domain	6	0	0	0	0	0
GF_4507	PF13963.1	Transposase-associated domain	6	0	0	0	0	0
GF_8239	PF13417.1	Glutathione S-transferase, N-terminal domain	5	0	0	0	0	0
GF_890	PF13962.1	Domain of unknown function	14	0	0	0	0	0
GF_483	PF13561.1	Enoyl-(Acyl carrier protein) reductase	6	0	4	6	2	2
GF_442	PF00450.17	Serine carboxypeptidase	8	2	6	3	2	0
GF_1170	PF01494.14	FAD binding domain	6	1	2	3	0	0
GF_445	PF14223.1	gag-polypeptide of LTR copia-type	20	0	0	0	1	0
GF_447	PF07727.9	Reverse transcriptase (RNA-dependent DNA polymerase)	21	0	0	0	0	0
GF_448	PF07727.9	Reverse transcriptase (RNA-dependent DNA polymerase)	21	0	0	0	0	0
GF_407	PF12796.2	Ankyrin repeats (3 copies)	13	4	1	1	3	0
GF_408	PF00300.17	Histidine phosphatase superfamily (branch 1)	22	0	0	0	0	0
GF_1175	PF03435.13	Saccharopine dehydrogenase	11	0	0	1	0	0
GF_409	PF02469.17	Fasciclin domain	4	0	6	11	0	1
GF_1178	PF00665.21	Integrase core domain	11	0	0	1	0	0
GF_1179	PF00005.22	ABC transporter	10	0	0	0	2	0
GF_14835	PF05873.7	ATP synthase D chain, mitochondrial (ATP5H)	3	0	0	0	0	0
GF_14836	PF07172.6	Glycine rich protein family	3	0	0	0	0	0
GF_14837	PF01486.12	K-box region	3	0	0	0	0	0
GF_14838	PF00443.24	Ubiquitin carboxyl-terminal hydrolase	3	0	0	0	0	0
GF_14839	PF00359.17	Phosphoenolpyruvate-dependent sugar phosphotransferase system, EIIA 2	3	0	0	0	0	0
GF_7841	PF00931.17	NB-ARC domain	5	0	0	0	0	0
GF_7842	PF00899.16	ThiF family	5	0	0	0	0	0
GF_7843	PF13371.1	Tetratricopeptide repeat	5	0	0	0	0	0
GF_7845	PF13855.1	Leucine rich repeat	4	0	0	0	1	0
GF_7846	PF00201.13	UDP-glucoronosyl and UDP-glucosyl transferase	5	0	0	0	0	0
GF_7848	PF00078.22	Reverse transcriptase (RNA-dependent DNA polymerase)	5	0	0	0	0	0
GF_12190	PF00078.22	Reverse transcriptase (RNA-dependent DNA polymerase)	4	0	0	0	0	0
GF_12191	PF13415.1	Galactose oxidase, central domain	4	0	0	0	0	0
GF_12192	PF00441.19	Acyl-CoA dehydrogenase, C-terminal domain	4	0	0	0	0	0
GF_12520	PF09581.5	Stage III sporulation protein AF (Spore_III_AF)	4	0	0	0	0	0
GF_12151	PF13753.1	Putative flagellar system-associated repeat	4	0	0	0	0	0
GF_12193	PF00075.19	RNase H	4	0	0	0	0	0
GF_12152	PF00931.17	NB-ARC domain	4	0	0	0	0	0
GF_12521	PF00929.19	Exonuclease	4	0	0	0	0	0
GF_12194	PF04885.8	Stigma-specific protein, Stig1	4	0	0	0	0	0
GF_12522	PF00261.15	Tropomyosin	4	0	0	0	0	0
GF_12523	PF02664.10	S-Ribosylhomocysteinase (LuxS)	4	0	0	0	0	0
GF_12195	PF03018.9	Dirigent-like protein	4	0	0	0	0	0
GF_12196	PF03478.13	Protein of unknown function (DUF295)	4	0	0	0	0	0
GF_12155	PF00332.13	Glycosyl hydrolases family 17	4	0	0	0	0	0
GF_12524	PF01565.18	FAD binding domain	4	0	0	0	0	0
GF_12525	PF12301.3	CD99 antigen like protein 2	4	0	0	0	0	0
GF_12526	PF02630.9	SCO1/SenC	4	0	0	0	0	0
GF_12527	PF04786.7	ssDNA binding protein	4	0	0	0	0	0
GF_12158	PF03372.18	Endonuclease/Exonuclease/phosphatase family	4	0	0	0	0	0
GF_12159	PF01582.15	TIR domain	4	0	0	0	0	0
GF_72	PF03169.10	OPT oligopeptide transporter protein	14	2	13	12	9	10
GF_741	PF03101.10	FAR1 DNA-binding domain	16	0	0	0	0	0
GF_73	PF13962.1	Domain of unknown function	17	6	29	6	0	2
GF_373	PF00397.21	WW domain	23	0	0	0	0	0
GF_374	PF14227.1	gag-polypeptide of LTR copia-type	20	0	0	0	3	0
GF_36	PF02705.11	K+ potassium transporter	19	6	19	16	22	15
GF_335	PF13962.1	Domain of unknown function	7	2	10	4	0	1
GF_38	PF07714.12	Protein tyrosine kinase	20	4	28	18	6	13
GF_79	PF00067.17	Cytochrome P450	11	4	9	10	6	17
GF_379	PF00234.17	Protease inhibitor/seed storage/LTP family	4	2	4	1	10	2
GF_39	PF00664.18	ABC transporter transmembrane region	18	6	18	15	17	15
GF_1027	PF12776.2	Myb/SANT-like DNA-binding domain	13	0	0	0	0	0
GF_1029	PF07714.12	Protein tyrosine kinase	11	2	0	0	0	0
GF_14350	PF13962.1	Domain of unknown function	3	0	0	0	0	0
GF_14310	PF00558.14	Vpu protein	3	0	0	0	0	0
GF_14311	PF04859.7	Plant protein of unknown function (DUF641)	3	0	0	0	0	0
GF_14352	PF03087.9	Arabidopsis protein of unknown function	3	0	0	0	0	0
GF_2570	PF03372.18	Endonuclease/Exonuclease/phosphatase family	8	0	0	0	0	0
GF_14312	PF10551.4	MULE transposase domain	3	0	0	0	0	0
GF_14354	PF09786.4	Cytochrome B561, N terminal	3	0	0	0	0	0
GF_14313	PF14244.1	gag-polypeptide of LTR copia-type	3	0	0	0	0	0
GF_14355	PF03321.8	GH3 auxin-responsive promoter	3	0	0	0	0	0
GF_14314	PF00067.17	Cytochrome P450	3	0	0	0	0	0
GF_2573	PF00075.19	RNase H	2	0	0	0	6	0
GF_2163	PF01596.12	O-methyltransferase	4	1	2	0	2	0
GF_14356	PF13602.1	Zinc-binding dehydrogenase	3	0	0	0	0	0
GF_14357	PF01554.13	MatE	3	0	0	0	0	0
GF_14316	PF13962.1	Domain of unknown function	3	0	0	0	0	0
GF_14358	PF12819.2	Carbohydrate-binding protein of the ER	3	0	0	0	0	0
GF_14317	PF01544.13	CorA-like Mg2+ transporter protein	3	0	0	0	0	0
GF_2125	PF05278.7	Arabidopsis phospholipase-like protein (PEARLI 4)	3	0	1	5	0	0
GF_2535	PF01612.15	3'-5' exonuclease	4	2	1	1	0	0
GF_14359	PF15502.1	M-phase-specific PLK1-interacting protein	3	0	0	0	0	0
GF_14318	PF07734.8	F-box associated	3	0	0	0	0	0
GF_14319	PF07727.9	Reverse transcriptase (RNA-dependent DNA polymerase)	3	0	0	0	0	0
GF_2947	PF03551.9	Transcriptional regulator PadR-like family	8	0	0	0	0	0
GF_7771	PF08284.6	Retroviral aspartyl protease	5	0	0	0	0	0
GF_3268	PF00078.22	Reverse transcriptase (RNA-dependent DNA polymerase)	7	0	0	0	0	0
GF_672	PF02519.9	Auxin responsive protein	6	1	9	0	0	0
GF_263	PF00190.17	Cupin	15	1	8	0	3	1
GF_634	PF00931.17	NB-ARC domain	5	0	0	0	12	0
GF_266	PF00201.13	UDP-glucoronosyl and UDP-glucosyl transferase	4	0	1	2	18	3
GF_635	PF14111.1	Domain of unknown function (DUF4283)	17	0	0	0	0	0
GF_636	PF00722.16	Glycosyl hydrolases family 16	6	0	1	4	4	2
GF_228	PF07727.9	Reverse transcriptase (RNA-dependent DNA polymerase)	31	0	0	0	0	0
GF_14692	PF01079.15	Hint module	3	0	0	0	0	0
GF_14200	PF00999.16	Sodium/hydrogen exchanger family	3	0	0	0	0	0
GF_2090	PF00075.19	RNase H	9	0	0	0	0	0
GF_14201	PF01025.14	GrpE	3	0	0	0	0	0
GF_14653	PF14244.1	gag-polypeptide of LTR copia-type	3	0	0	0	0	0
GF_14285	PF02298.12	Plastocyanin-like domain	3	0	0	0	0	0
GF_14287	PF01077.17	Nitrite and sulphite reductase 4Fe-4S domain	3	0	0	0	0	0
GF_14288	PF00232.13	Glycosyl hydrolase family 1	3	0	0	0	0	0
GF_14289	PF00403.21	Heavy-metal-associated domain	3	0	0	0	0	0
GF_4622	PF14372.1	Domain of unknown function (DUF4413)	6	0	0	0	0	0
GF_4629	PF03936.11	Terpene synthase family, metal binding domain	5	0	0	0	0	1
GF_192	PF14291.1	Domain of unknown function (DUF4371)	22	8	1	1	2	0
GF_152	PF14576.1	Sieve element occlusion N-terminus	9	3	13	5	5	3
GF_111	PF00069.20	Protein kinase domain	9	1	7	8	14	8
GF_153	PF02992.9	Transposase family tnp2	18	18	1	0	1	0
GF_112	PF07690.11	Major Facilitator Superfamily	13	2	7	3	7	15
GF_932	PF05919.6	Mitovirus RNA-dependent RNA polymerase	2	0	1	0	11	0
GF_524	PF07649.7	C1-like domain	9	4	2	0	0	4
GF_115	PF00091.20	Tubulin/FtsZ family, GTPase domain	11	2	9	7	10	7
GF_198	PF00069.20	Protein kinase domain	8	3	11	6	2	3
GF_977	PF00106.20	short chain dehydrogenase	3	1	7	1	1	0
GF_1213	PF03140.10	Plant protein of unknown function	8	0	0	3	0	1
GF_1214	PF07727.9	Reverse transcriptase (RNA-dependent DNA polymerase)	11	0	1	0	0	0
GF_1215	PF10551.4	MULE transposase domain	11	0	0	1	0	0
GF_1216	PF00067.17	Cytochrome P450	7	1	1	1	1	1
GF_1218	PF13359.1	DDE superfamily endonuclease	12	0	0	0	0	0
GF_14504	PF01535.15	PPR repeat	3	0	0	0	0	0
GF_14505	PF12977.2	Domain of Unknown Function with PDB structure (DUF3861)	3	0	0	0	0	0
GF_14507	PF00175.16	Oxidoreductase NAD-binding domain	3	0	0	0	0	0
GF_14508	PF12681.2	Glyoxalase-like domain	3	0	0	0	0	0
GF_8240	PF01602.15	Adaptin N terminal region	5	0	0	0	0	0
GF_8241	PF03717.10	Penicillin-binding Protein dimerisation domain	5	0	0	0	0	0
GF_4593	PF07734.8	F-box associated	4	2	0	0	0	0
GF_8243	PF02663.9	FmdE, Molybdenum formylmethanofuran dehydrogenase operon	5	0	0	0	0	0
GF_8246	PF07228.7	Stage II sporulation protein E (SpoIIE)	5	0	0	0	0	0
GF_8247	PF01475.14	Ferric uptake regulator family	5	0	0	0	0	0
GF_4598	PF00232.13	Glycosyl hydrolase family 1	5	0	0	1	0	0
GF_1180	PF13855.1	Leucine rich repeat	12	0	0	0	0	0
GF_864	PF03140.10	Plant protein of unknown function	4	4	3	3	0	0
GF_1183	PF03007.11	Wax ester synthase-like Acyl-CoA acyltransferase domain	4	0	2	3	3	0
GF_867	PF05804.7	Kinesin-associated protein (KAP)	10	0	1	1	1	1
GF_5654	PF15410.1	Pleckstrin homology domain	6	0	0	0	0	0
GF_5656	PF03998.8	Utp11 protein	6	0	0	0	0	0
GF_5657	PF00270.24	DEAD/DEAH box helicase	6	0	0	0	0	0
GF_5658	PF01612.15	3'-5' exonuclease	6	0	0	0	0	0
GF_5659	PF00005.22	ABC transporter	6	0	0	0	0	0
GF_1929	PF07110.6	EthD domain	10	0	0	0	0	0
GF_14471	PF05938.6	Plant self-incompatibility protein S1	3	0	0	0	0	0
GF_14430	PF00067.17	Cytochrome P450	3	0	0	0	0	0
GF_14431	PF14938.1	Soluble NSF attachment protein, SNAP	3	0	0	0	0	0
GF_14473	PF00011.16	Hsp20/alpha crystallin family	3	0	0	0	0	0
GF_14432	PF07727.9	Reverse transcriptase (RNA-dependent DNA polymerase)	3	0	0	0	0	0
GF_14885	PF07690.11	Major Facilitator Superfamily	3	0	0	0	0	0
GF_14436	PF00106.20	short chain dehydrogenase	3	0	0	0	0	0
GF_7851	PF00069.20	Protein kinase domain	5	0	0	0	0	0
GF_7810	PF13561.1	Enoyl-(Acyl carrier protein) reductase	5	0	0	0	0	0
GF_7811	PF13962.1	Domain of unknown function	5	0	0	0	0	0
GF_7853	PF07727.9	Reverse transcriptase (RNA-dependent DNA polymerase)	5	0	0	0	0	0
GF_7856	PF00931.17	NB-ARC domain	2	0	0	3	0	0
GF_7815	PF03140.10	Plant protein of unknown function	5	0	0	0	0	0
GF_7816	PF01582.15	TIR domain	5	0	0	0	0	0
GF_7817	PF11707.3	Ribosome 60S biogenesis N-terminal	5	0	0	0	0	0
GF_7859	PF00257.14	Dehydrin	4	0	0	0	0	1
GF_7818	PF00078.22	Reverse transcriptase (RNA-dependent DNA polymerase)	5	0	0	0	0	0
GF_3309	PF05229.10	Spore Coat Protein U domain	7	0	0	0	0	0
GF_12160	PF04258.8	Signal peptide peptidase	4	0	0	0	0	0
GF_12161	PF01419.12	Jacalin-like lectin domain	4	0	0	0	0	0
GF_12162	PF00724.15	NADH:flavin oxidoreductase / NADH oxidase family	4	0	0	0	0	0
GF_12163	PF05879.7	Root hair defective 3 GTP-binding protein (RHD3)	4	0	0	0	0	0
GF_12164	PF07727.9	Reverse transcriptase (RNA-dependent DNA polymerase)	4	0	0	0	0	0
GF_4071	PF00665.21	Integrase core domain	7	0	0	0	0	0
GF_12165	PF14227.1	gag-polypeptide of LTR copia-type	4	0	0	0	0	0
GF_12166	PF03140.10	Plant protein of unknown function	4	0	0	0	0	0
GF_12167	PF02892.10	BED zinc finger	4	0	0	0	0	0
GF_12168	PF05056.7	Protein of unknown function (DUF674)	4	0	0	0	0	0
GF_12169	PF11740.3	Plasmid replication region DNA-binding N-term	4	0	0	0	0	0
GF_81	PF00069.20	Protein kinase domain	17	3	14	8	8	7
GF_46	PF13855.1	Leucine rich repeat	16	12	44	4	3	4
GF_714	PF01061.19	ABC-2 type transporter	16	0	0	0	0	0
GF_47	PF07714.12	Protein tyrosine kinase	15	10	22	17	10	8
GF_1038	PF04646.7	Protein of unknown function, DUF604	3	1	0	1	7	1
GF_1039	PF00078.22	Reverse transcriptase (RNA-dependent DNA polymerase)	9	2	0	2	0	0
GF_14360	PF07727.9	Reverse transcriptase (RNA-dependent DNA polymerase)	3	0	0	0	0	0
GF_14361	PF14111.1	Domain of unknown function (DUF4283)	3	0	0	0	0	0
GF_14320	PF00664.18	ABC transporter transmembrane region	3	0	0	0	0	0
GF_14321	PF00931.17	NB-ARC domain	3	0	0	0	0	0
GF_14363	PF03140.10	Plant protein of unknown function	3	0	0	0	0	0
GF_14322	PF11341.3	Protein of unknown function (DUF3143)	3	0	0	0	0	0
GF_14323	PF13733.1	N-terminal region of glycosyl transferase group 7	3	0	0	0	0	0
GF_2130	PF13855.1	Leucine rich repeat	3	0	0	0	5	1
GF_14365	PF00931.17	NB-ARC domain	3	0	0	0	0	0
GF_2541	PF00646.28	F-box domain	5	1	0	1	0	1
GF_14325	PF10551.4	MULE transposase domain	3	0	0	0	0	0
GF_14366	PF03004.9	Plant transposase (Ptta/En/Spm family)	3	0	0	0	0	0
GF_14326	PF13306.1	Leucine rich repeats (6 copies)	3	0	0	0	0	0
GF_2584	PF13639.1	Ring finger domain	5	0	0	2	1	0
GF_14367	PF01061.19	ABC-2 type transporter	3	0	0	0	0	0
GF_14368	PF00069.20	Protein kinase domain	3	0	0	0	0	0
GF_14327	PF13359.1	DDE superfamily endonuclease	3	0	0	0	0	0
GF_14328	PF00314.12	Thaumatin family	3	0	0	0	0	0
GF_14329	PF14244.1	gag-polypeptide of LTR copia-type	3	0	0	0	0	0
GF_3275	PF00078.22	Reverse transcriptase (RNA-dependent DNA polymerase)	7	0	0	0	0	0
GF_3239	PF00847.15	AP2 domain	6	0	0	0	1	0
GF_12095	PF00657.17	GDSL-like Lipase/Acylhydrolase	4	0	0	0	0	0
GF_12096	PF00582.21	Universal stress protein family	4	0	0	0	0	0
GF_12098	PF00931.17	NB-ARC domain	4	0	0	0	0	0
GF_12099	PF14244.1	gag-polypeptide of LTR copia-type	4	0	0	0	0	0
GF_230	PF00078.22	Reverse transcriptase (RNA-dependent DNA polymerase)	31	0	0	0	0	0
GF_231	PF14244.1	gag-polypeptide of LTR copia-type	19	3	3	2	3	1
GF_273	PF02458.10	Transferase family	11	3	8	1	1	3
GF_235	PF00149.23	Calcineurin-like phosphoesterase	9	0	8	3	6	4
GF_645	PF02389.10	Cornifin (SPRR) family	5	0	0	5	5	2
GF_277	PF03140.10	Plant protein of unknown function	19	1	6	1	0	0
GF_238	PF00078.22	Reverse transcriptase (RNA-dependent DNA polymerase)	26	2	1	0	0	1
GF_648	PF00201.13	UDP-glucoronosyl and UDP-glucosyl transferase	4	0	4	0	6	3
GF_14290	PF00069.20	Protein kinase domain	3	0	0	0	0	0
GF_14291	PF13855.1	Leucine rich repeat	3	0	0	0	0	0
GF_14292	PF13855.1	Leucine rich repeat	3	0	0	0	0	0
GF_14293	PF13561.1	Enoyl-(Acyl carrier protein) reductase	3	0	0	0	0	0
GF_14294	PF13407.1	Periplasmic binding protein domain	3	0	0	0	0	0
GF_14295	PF00534.15	Glycosyl transferases group 1	3	0	0	0	0	0
GF_14296	PF13855.1	Leucine rich repeat	3	0	0	0	0	0
GF_2022	PF13975.1	gag-polyprotein putative aspartyl protease	7	1	1	0	0	0
GF_14297	PF02365.10	No apical meristem (NAM) protein	3	0	0	0	0	0
GF_2023	PF13456.1	Reverse transcriptase-like	9	0	0	0	0	0
GF_2064	PF14111.1	Domain of unknown function (DUF4283)	9	0	0	0	0	0
GF_14298	PF00665.21	Integrase core domain	3	0	0	0	0	0
GF_14299	PF00665.21	Integrase core domain	3	0	0	0	0	0
GF_2024	PF10551.4	MULE transposase domain	9	0	0	0	0	0
GF_2025	PF03140.10	Plant protein of unknown function	9	0	0	0	0	0
GF_2066	PF04525.7	Tubby C 2	9	0	0	0	0	0
GF_2026	PF00078.22	Reverse transcriptase (RNA-dependent DNA polymerase)	9	0	0	0	0	0
GF_2069	PF03140.10	Plant protein of unknown function	5	2	1	1	0	0
GF_3168	PF00011.16	Hsp20/alpha crystallin family	5	0	1	1	0	0
GF_4630	PF08284.6	Retroviral aspartyl protease	6	0	0	0	0	0
GF_4674	PF13639.1	Ring finger domain	5	0	0	0	1	0
GF_12358	PF14578.1	Elongation factor Tu domain 4	4	0	0	0	0	0
GF_4635	PF00201.13	UDP-glucoronosyl and UDP-glucosyl transferase	6	0	0	0	0	0
GF_4677	PF02458.10	Transferase family	3	0	0	0	3	0
GF_4637	PF07727.9	Reverse transcriptase (RNA-dependent DNA polymerase)	6	0	0	0	0	0
GF_4638	PF04810.10	Sec23/Sec24 zinc finger	6	0	0	0	0	0
GF_163	PF14244.1	gag-polypeptide of LTR copia-type	14	0	0	16	0	7
GF_532	PF00704.23	Glycosyl hydrolases family 18	14	0	2	1	1	1
GF_164	PF07690.11	Major Facilitator Superfamily	37	0	0	0	0	0
GF_124	PF14223.1	gag-polypeptide of LTR copia-type	45	0	0	0	0	0
GF_1221	PF00891.13	O-methyltransferase	8	0	0	2	2	0
GF_536	PF01988.14	VIT family	9	1	2	1	4	2
GF_906	PF00067.17	Cytochrome P450	3	0	0	0	6	5
GF_127	PF01061.19	ABC-2 type transporter	14	5	7	7	8	3
GF_1222	PF08718.6	Glycolipid transfer protein (GLTP)	8	0	1	1	1	1
GF_537	PF03004.9	Plant transposase (Ptta/En/Spm family)	19	0	0	0	0	0
GF_1677	PF13359.1	DDE superfamily endonuclease	10	0	0	0	0	0
GF_12246	PF00078.22	Reverse transcriptase (RNA-dependent DNA polymerase)	4	0	0	0	0	0
GF_12289	PF12776.2	Myb/SANT-like DNA-binding domain	4	0	0	0	0	0
GF_4568	PF14244.1	gag-polypeptide of LTR copia-type	6	0	0	0	0	0
GF_5660	PF00031.16	Cystatin domain	6	0	0	0	0	0
GF_1151	PF00067.17	Cytochrome P450	6	1	2	0	0	3
GF_1156	PF00069.20	Protein kinase domain	3	1	8	0	0	0
GF_14810	PF00231.14	ATP synthase	3	0	0	0	0	0
GF_14811	PF07679.11	Immunoglobulin I-set domain	3	0	0	0	0	0
GF_14812	PF02518.21	Histidine kinase-, DNA gyrase B-, and HSP90-like ATPase	3	0	0	0	0	0
GF_14813	PF07000.6	Protein of unknown function (DUF1308)	3	0	0	0	0	0
GF_14896	PF02050.11	Flagellar FliJ protein	3	0	0	0	0	0
GF_14814	PF01490.13	Transmembrane amino acid transporter protein	3	0	0	0	0	0
GF_14815	PF02780.15	Transketolase, C-terminal domain	3	0	0	0	0	0
GF_14816	PF04961.7	Formiminotransferase-cyclodeaminase	3	0	0	0	0	0
GF_14817	PF05524.8	PEP-utilising enzyme, N-terminal	3	0	0	0	0	0
GF_14818	PF00083.19	Sugar (and other) transporter	3	0	0	0	0	0
GF_14819	PF00015.16	Methyl-accepting chemotaxis protein (MCP) signalling domain	3	0	0	0	0	0
GF_7861	PF08659.5	KR domain	5	0	0	0	0	0
GF_7820	PF01419.12	Jacalin-like lectin domain	5	0	0	0	0	0
GF_7821	PF01696.12	Adenovirus EB1 55K protein / large t-antigen	5	0	0	0	0	0
GF_3312	PF14392.1	Zinc knuckle	6	0	0	1	0	0
GF_7863	PF12796.2	Ankyrin repeats (3 copies)	5	0	0	0	0	0
GF_3313	PF05938.6	Plant self-incompatibility protein S1	2	0	1	4	0	0
GF_7864	PF00067.17	Cytochrome P450	3	2	0	0	0	0
GF_7865	PF04998.12	RNA polymerase Rpb1, domain 5	5	0	0	0	0	0
GF_7825	PF07727.9	Reverse transcriptase (RNA-dependent DNA polymerase)	4	1	0	0	0	0
GF_7868	PF12687.2	Protein of unknown function (DUF3801)	5	0	0	0	0	0
GF_7828		unknown	3	2	0	0	0	0
GF_3319	PF07649.7	C1-like domain	2	0	0	0	0	5
GF_7829	PF01582.15	TIR domain	5	0	0	0	0	0
GF_12177	PF07649.7	C1-like domain	4	0	0	0	0	0
GF_12178	PF09734.4	RNA polymerase III transcription factor (TF)IIIC subunit	4	0	0	0	0	0
GF_12506	PF05958.6	tRNA (Uracil-5-)-methyltransferase	4	0	0	0	0	0
GF_4497	PF14547.1	Hydrophobic seed protein	6	0	0	0	0	0
GF_4418	PF13086.1	AAA domain	2	0	3	1	0	0
GF_50	PF00069.20	Protein kinase domain	13	3	31	15	10	7
GF_93	PF08392.7	FAE1/Type III polyketide synthase-like protein	12	2	8	10	15	6
GF_720	PF00407.14	Pathogenesis-related protein Bet v I family	4	1	1	3	0	7
GF_12	PF00069.20	Protein kinase domain	44	16	56	18	42	18
GF_762	PF13499.1	EF-hand domain pair	4	4	4	3	0	0
GF_722	PF07649.7	C1-like domain	6	0	0	0	10	0
GF_95	PF00501.23	AMP-binding enzyme	11	2	7	7	19	7
GF_54	PF03552.9	Cellulose synthase	14	4	14	13	16	14
GF_353	PF02458.10	Transferase family	8	1	3	9	1	1
GF_1040	PF10551.4	MULE transposase domain	3	8	1	1	0	0
GF_396	PF10551.4	MULE transposase domain	6	2	7	1	4	2
GF_1451	PF12796.2	Ankyrin repeats (3 copies)	6	0	0	5	0	0
GF_16	PF03372.18	Endonuclease/Exonuclease/phosphatase family	134	0	1	1	2	3
GF_17	PF07731.9	Multicopper oxidase	29	9	30	22	27	15
GF_1001	PF04780.7	Protein of unknown function (DUF629)	9	0	1	1	1	1
GF_1042	PF00753.22	Metallo-beta-lactamase superfamily	11	0	0	2	0	0
GF_1419	PF10551.4	MULE transposase domain	4	0	4	0	3	0
GF_14370	PF00931.17	NB-ARC domain	3	0	0	0	0	0
GF_14372	PF00075.19	RNase H	3	0	0	0	0	0
GF_14373	PF00067.17	Cytochrome P450	3	0	0	0	0	0
GF_14332	PF05237.8	MoeZ/MoeB domain	3	0	0	0	0	0
GF_14374	PF00967.12	Barwin family	3	0	0	0	0	0
GF_14333	PF07714.12	Protein tyrosine kinase	3	0	0	0	0	0
GF_14375	PF06839.7	GRF zinc finger	3	0	0	0	0	0
GF_14334	PF00069.20	Protein kinase domain	3	0	0	0	0	0
GF_14335	PF00078.22	Reverse transcriptase (RNA-dependent DNA polymerase)	3	0	0	0	0	0
GF_14336	PF01095.14	Pectinesterase	3	0	0	0	0	0
GF_2594	PF01582.15	TIR domain	5	1	1	0	1	0
GF_2553	PF00931.17	NB-ARC domain	8	0	0	0	0	0
GF_14788	PF00441.19	Acyl-CoA dehydrogenase, C-terminal domain	3	0	0	0	0	0
GF_14338	PF00067.17	Cytochrome P450	3	0	0	0	0	0
GF_14339	PF14291.1	Domain of unknown function (DUF4371)	3	0	0	0	0	0
GF_3243	PF00067.17	Cytochrome P450	3	0	0	1	3	0
GF_3244	PF01764.20	Lipase (class 3)	5	0	0	1	1	0
GF_3203	PF04450.7	Peptidase of plants and bacteria	4	1	2	0	0	0
GF_3286	PF00657.17	GDSL-like Lipase/Acylhydrolase	5	0	1	1	0	0
GF_4382	PF03171.15	2OG-Fe(II) oxygenase superfamily	3	0	3	0	0	0
GF_4757	PF05368.8	NmrA-like family	2	0	1	3	0	0
GF_691	PF14244.1	gag-polypeptide of LTR copia-type	15	0	0	0	1	0
GF_282	PF13963.1	Transposase-associated domain	27	0	0	0	0	0
GF_692	PF03732.12	Retrotransposon gag protein	12	3	0	1	0	0
GF_201	PF06839.7	GRF zinc finger	22	0	6	0	5	0
GF_242	PF01734.17	Patatin-like phospholipase	8	1	8	5	4	3
GF_693	PF13966.1	zinc-binding in reverse transcriptase	16	0	0	0	0	0
GF_694	PF01190.12	Pollen proteins Ole e I like	7	1	2	3	1	2
GF_695	PF02362.16	B3 DNA binding domain	7	1	2	2	1	3
GF_204	PF10551.4	MULE transposase domain	33	0	0	0	0	0
GF_697	PF00188.21	Cysteine-rich secretory protein family	10	0	3	0	1	2
GF_1751	PF00136.16	DNA polymerase family B	2	0	1	5	1	1
GF_698	PF14111.1	Domain of unknown function (DUF4283)	13	0	0	0	0	3
GF_658	PF03732.12	Retrotransposon gag protein	2	13	0	0	1	1
GF_617	PF02458.10	Transferase family	11	0	4	1	1	0
GF_1753	PF13837.1	Myb/SANT-like DNA-binding domain	4	4	2	0	0	0
GF_1385	PF00266.14	Aminotransferase class-V	5	0	1	1	3	1
GF_209	PF00497.15	Bacterial extracellular solute-binding proteins, family 3	10	2	9	4	2	5
GF_1387	PF12776.2	Myb/SANT-like DNA-binding domain	11	0	0	0	0	0
GF_1716	PF00520.26	Ion transport protein	2	1	7	0	0	0
GF_1719	PF01554.13	MatE	3	0	2	1	4	0
GF_14260	PF14392.1	Zinc knuckle	3	0	0	0	0	0
GF_14262	PF00497.15	Bacterial extracellular solute-binding proteins, family 3	3	0	0	0	0	0
GF_14263	PF00501.23	AMP-binding enzyme	3	0	0	0	0	0
GF_2071	PF07727.9	Reverse transcriptase (RNA-dependent DNA polymerase)	9	0	0	0	0	0
GF_14269	PF00320.22	GATA zinc finger	3	0	0	0	0	0
GF_3171	PF12776.2	Myb/SANT-like DNA-binding domain	4	0	0	0	3	0
GF_3175	PF08268.7	F-box associated domain	7	0	0	0	0	0
GF_3179	PF01582.15	TIR domain	7	0	0	0	0	0

## Sheet: Table S9
Table S9. Annotation of contracted gene families in Myrica rubra when compared with Solanum lycopersicum, Prunus mume, Morus notabilis, Citrullus lanatus, and Fragaria × ananassa.
Family	Pfam	Annotation	Myrica rubra	Fragaria ananassa	Prunus mume	Morus notabilis	Solanum lycopersicum	Citrullus lanatus
GF_171	PF02536.9	mTERF	4	2	16	3	8	3
GF_582	PF00891.13	O-methyltransferase	2	0	8	3	1	4
GF_541	PF00646.28	F-box domain	0	2	1	16	0	0
GF_172	PF00067.17	Cytochrome P450	3	2	7	3	21	0
GF_911	PF10377.4	Autophagy-related protein 11	0	0	1	13	0	0
GF_173	PF06479.7	Ribonuclease 2-5A	0	0	36	0	0	0
GF_912	PF00069.20	Protein kinase domain	0	0	0	14	0	0
GF_133	PF00069.20	Protein kinase domain	5	6	15	6	4	7
GF_543	PF14543.1	Xylanase inhibitor N-terminal	1	1	2	2	9	4
GF_585	PF00067.17	Cytochrome P450	0	0	3	3	5	7
GF_954	PF03478.13	Protein of unknown function (DUF295)	0	2	11	0	0	0
GF_176	PF00069.20	Protein kinase domain	4	2	14	6	5	4
GF_545	PF02992.9	Transposase family tnp2	0	18	1	0	0	0
GF_914	PF00069.20	Protein kinase domain	1	0	1	7	4	1
GF_5331	PF01486.12	K-box region	0	0	1	0	5	0
GF_546	PF06295.7	Protein of unknown function (DUF1043)	0	0	19	0	0	0
GF_956	PF12833.2	Helix-turn-helix domain	0	1	12	0	0	0
GF_547	PF12353.3	Eukaryotic translation initiation factor 3 subunit G	0	0	19	0	0	0
GF_137	PF00067.17	Cytochrome P450	2	1	9	3	21	5
GF_958	PF12776.2	Myb/SANT-like DNA-binding domain	0	2	11	0	0	0
GF_959	PF03106.10	WRKY DNA -binding domain	0	1	12	0	0	0
GF_14150	PF13589.1	Histidine kinase-, DNA gyrase B-, and HSP90-like ATPase	0	0	3	0	0	0
GF_14192	PF14016.1	Protein of unknown function (DUF4232)	0	0	3	0	0	0
GF_14151	PF00672.20	HAMP domain	0	0	3	0	0	0
GF_14193	PF03140.10	Plant protein of unknown function	0	0	3	0	0	0
GF_14153	PF13456.1	Reverse transcriptase-like	0	0	3	0	0	0
GF_14155	PF03171.15	2OG-Fe(II) oxygenase superfamily	0	0	3	0	0	0
GF_14156	PF13534.1	4Fe-4S dicluster domain	0	0	3	0	0	0
GF_14157	PF09247.6	TATA box-binding protein binding	0	0	3	0	0	0
GF_14158	PF01657.12	Salt stress response/antifungal	0	0	3	0	0	0
GF_14159	PF01190.12	Pollen proteins Ole e I like	0	0	3	0	0	0
GF_2339	PF02698.12	DUF218 domain	0	0	9	0	0	0
GF_7902	PF00646.28	F-box domain	0	0	0	5	0	0
GF_3065	PF13456.1	Reverse transcriptase-like	0	1	4	0	0	2
GF_7904	PF07899.6	Frigida-like protein	0	0	0	4	1	0
GF_3069	PF11600.3	Chromatin assembly factor 1 complex p150 subunit, N-terminal	0	0	7	0	0	0
GF_12250	PF06985.6	Heterokaryon incompatibility protein (HET)	0	0	0	4	0	0
GF_12211	PF02395.11	Immunoglobulin A1 protease	0	0	0	4	0	0
GF_8261	PF03648.9	Glycosyl hydrolase family 67 N-terminus	0	0	0	5	0	0
GF_8220	PF00026.18	Eukaryotic aspartyl protease	0	1	4	0	0	0
GF_12254	PF00085.15	Thioredoxin	0	0	0	4	0	0
GF_4121	PF08718.6	Glycolipid transfer protein (GLTP)	0	0	7	0	0	0
GF_4572	PF05498.6	Rapid ALkalinization Factor (RALF)	0	0	3	3	0	0
GF_4122	PF00153.22	Mitochondrial carrier protein	0	0	7	0	0	0
GF_4123	PF00889.14	Elongation factor TS	0	0	7	0	0	0
GF_12258	PF03901.12	Alg9-like mannosyltransferase family	0	0	0	4	0	0
GF_12217	PF14290.1	Domain of unknown function (DUF4370)	0	0	0	3	0	1
GF_4124	PF00012.15	Hsp70 protein	0	0	7	0	0	0
GF_4535	PF00646.28	F-box domain	0	0	4	0	2	0
GF_8225	PF00754.20	F5/8 type C domain	0	0	5	0	0	0
GF_4125	PF06429.8	Flagellar basal body rod FlgEFG protein C-terminal	0	0	7	0	0	0
GF_4905	PF07717.11	Oligonucleotide/oligosaccharide-binding (OB)-fold	0	0	1	0	0	5
GF_4577	PF03140.10	Plant protein of unknown function	0	1	5	0	0	0
GF_4126	PF04464.9	CDP-Glycerol:Poly(glycerophosphate) glycerophosphotransferase	0	0	7	0	0	0
GF_12219	PF02362.16	B3 DNA binding domain	0	0	0	4	0	0
GF_8226	PF07202.8	T-complex protein 10 C-terminus	0	0	5	0	0	0
GF_4127	PF06733.10	DEAD_2	0	0	7	0	0	0
GF_8227	PF00443.24	Ubiquitin carboxyl-terminal hydrolase	0	0	5	0	0	0
GF_8228	PF00005.22	ABC transporter	0	0	5	0	0	0
GF_4128	PF13874.1	Nucleoporin complex subunit 54	0	0	7	0	0	0
GF_8229	PF02686.10	Glu-tRNAGln amidotransferase C subunit	0	0	5	0	0	0
GF_4129	PF13927.1	Immunoglobulin domain	0	0	7	0	0	0
GF_471	PF12710.2	haloacid dehalogenase-like hydrolase	0	0	20	0	0	0
GF_432	PF00295.12	Glycosyl hydrolases family 28	2	0	5	1	9	4
GF_802	PF02519.9	Auxin responsive protein	0	1	1	9	4	0
GF_434	PF00201.13	UDP-glucoronosyl and UDP-glucosyl transferase	0	2	9	1	5	4
GF_476	PF08268.7	F-box associated domain	1	7	12	0	0	0
GF_1571	PF00300.17	Histidine phosphatase superfamily (branch 1)	0	0	11	0	0	0
GF_1572	PF12697.2	Alpha/beta hydrolase family	0	0	11	0	0	0
GF_1121	PF00043.20	Glutathione S-transferase, C-terminal domain	1	1	5	0	1	4
GF_1573	PF00472.15	RF-1 domain	0	0	11	0	0	0
GF_1123	PF11976.3	Ubiquitin-2 like Rad60 SUMO-like	0	0	12	0	0	0
GF_808	PF07734.8	F-box associated	1	2	2	8	0	2
GF_1124	PF03552.9	Cellulose synthase	1	0	4	4	2	1
GF_1127	PF00227.21	Proteasome subunit	0	0	12	0	0	0
GF_1989	PF00439.20	Bromodomain	0	0	9	0	0	0
GF_14860	PF01666.12	DX module	0	0	0	3	0	0
GF_14410	PF13639.1	Ring finger domain	0	0	0	3	0	0
GF_14451	PF02458.10	Transferase family	0	0	0	3	0	0
GF_14861	PF13822.1	Acyl-CoA carboxylase epsilon subunit	0	0	0	3	0	0
GF_14862	PF14514.1	Transcriptional regulator, TetR, C-terminal	0	0	0	3	0	0
GF_14411	PF00106.20	short chain dehydrogenase	0	0	0	3	0	0
GF_14452	PF10536.4	Plant mobile domain	0	0	0	3	0	0
GF_14863	PF04157.11	EAP30/Vps36 family	0	0	0	3	0	0
GF_14412	PF00249.26	Myb-like DNA-binding domain	0	0	0	3	0	0
GF_14413	PF07734.8	F-box associated	0	0	0	3	0	0
GF_14454	PF14368.1	Probable lipid transfer	0	0	0	3	0	0
GF_14864	PF11188.3	Protein of unknown function (DUF2975)	0	0	0	3	0	0
GF_14865	PF01724.11	Domain of unknown function DUF29	0	0	0	3	0	0
GF_14414	PF00225.18	Kinesin motor domain	0	0	0	3	0	0
GF_14415	PF12756.2	C2H2 type zinc-finger (2 copies)	0	0	0	3	0	0
GF_14866	PF01226.12	Formate/nitrite transporter	0	0	0	3	0	0
GF_14416	PF02519.9	Auxin responsive protein	0	0	0	3	0	0
GF_14867	PF09736.4	Pre-mRNA-splicing factor of RES complex	0	0	0	3	0	0
GF_14458	PF00657.17	GDSL-like Lipase/Acylhydrolase	0	0	0	3	0	0
GF_14868	PF07992.9	Pyridine nucleotide-disulphide oxidoreductase	0	0	0	3	0	0
GF_14869	PF01384.15	Phosphate transporter family	0	0	0	3	0	0
GF_2635	PF01419.12	Jacalin-like lectin domain	0	0	0	8	0	0
GF_14459	PF00571.23	CBS domain	0	0	0	3	0	0
GF_14418	PF02541.11	Ppx/GppA phosphatase family	0	0	0	3	0	0
GF_7872	PF00069.20	Protein kinase domain	0	0	0	5	0	0
GF_7878	PF03732.12	Retrotransposon gag protein	0	0	0	5	0	0
GF_12510	PF00805.17	Pentapeptide repeats (8 copies)	0	0	4	0	0	0
GF_12511	PF00072.19	Response regulator receiver domain	0	0	4	0	0	0
GF_12512	PF00593.19	TonB dependent receptor	0	0	4	0	0	0
GF_12513	PF00892.15	EamA-like transporter family	0	0	4	0	0	0
GF_4421	PF00646.28	F-box domain	0	1	5	0	0	0
GF_12146	PF13855.1	Leucine rich repeat	0	0	4	0	0	0
GF_4423	PF00112.18	Papain family cysteine protease	0	1	5	0	0	0
GF_12148	PF00562.23	RNA polymerase Rpb2, domain 6	0	1	3	0	0	0
GF_4424	PF01253.17	Translation initiation factor SUI1	0	0	6	0	0	0
GF_12107	PF00232.13	Glycosyl hydrolase family 1	0	0	4	0	0	0
GF_4465	PF00248.16	Aldo/keto reductase family	0	0	6	0	0	0
GF_8196	PF02298.12	Plastocyanin-like domain	0	4	1	0	0	0
GF_12108	PF05056.7	Protein of unknown function (DUF674)	0	0	4	0	0	0
GF_4466	PF01476.15	LysM domain	0	0	5	0	1	0
GF_12109	PF00262.13	Calreticulin family	0	0	4	0	0	0
GF_4469	PF13921.1	Myb-like DNA-binding domain	0	0	6	0	0	0
GF_4429	PF00163.14	Ribosomal protein S4/S9 N-terminal domain	0	0	4	1	1	0
GF_770	PF02365.10	No apical meristem (NAM) protein	0	1	10	0	0	4
GF_61	PF00394.17	Multicopper oxidase	10	3	14	11	17	15
GF_20	PF06487.7	Sin3 associated polypeptide p18 (SAP18)	0	4	120	0	0	0
GF_62	PF02519.9	Auxin responsive protein	3	5	17	7	22	16
GF_771	PF10536.4	Plant mobile domain	0	1	14	0	0	0
GF_730	PF02519.9	Auxin responsive protein	0	0	1	1	5	9
GF_772	PF02458.10	Transferase family	1	3	3	1	7	0
GF_362	PF00657.17	GDSL-like Lipase/Acylhydrolase	1	1	6	4	6	5
GF_365	PF00931.17	NB-ARC domain	2	5	11	2	1	2
GF_1091	PF03181.10	BURP domain	0	0	12	0	0	0
GF_326	PF03478.13	Protein of unknown function (DUF295)	0	3	4	3	15	0
GF_1012	PF00067.17	Cytochrome P450	0	1	5	3	1	3
GF_1054	PF07946.9	Protein of unknown function (DUF1682)	0	0	0	13	0	0
GF_739	PF00015.16	Methyl-accepting chemotaxis protein (MCP) signalling domain	0	1	15	0	0	0
GF_1057	PF03732.12	Retrotransposon gag protein	0	0	0	13	0	0
GF_14790	PF01833.19	IPT/TIG domain	0	0	3	0	0	0
GF_14791	PF04994.8	TfoX C-terminal domain	0	0	3	0	0	0
GF_14382	PF09325.5	Vps5 C terminal like	0	0	0	3	0	0
GF_14792	PF00664.18	ABC transporter transmembrane region	0	0	3	0	0	0
GF_14383	PF14577.1	Sieve element occlusion C-terminus	0	0	0	3	0	0
GF_14793	PF00015.16	Methyl-accepting chemotaxis protein (MCP) signalling domain	0	0	3	0	0	0
GF_14753	PF03986.8	Autophagocytosis associated protein (Atg3), N-terminal domain	0	0	3	0	0	0
GF_14384	PF14501.1	GHKL domain	0	0	0	3	0	0
GF_14794	PF01580.13	FtsK/SpoIIIE family	0	0	3	0	0	0
GF_14795	PF00529.15	HlyD family secretion protein	0	0	3	0	0	0
GF_14754	PF02254.13	TrkA-N domain	0	0	3	0	0	0
GF_14386	PF06371.8	Diaphanous GTPase-binding Domain	0	0	0	3	0	0
GF_14796	PF01789.11	PsbP	0	0	3	0	0	0
GF_14755	PF00564.19	PB1 domain	0	0	3	0	0	0
GF_14387	PF03754.8	Domain of unknown function (DUF313)	0	0	0	3	0	0
GF_14797	PF12362.3	DNA polymerase III gamma and tau subunits C terminal	0	0	3	0	0	0
GF_14756	PF07690.11	Major Facilitator Superfamily	0	0	3	0	0	0
GF_14798	PF00112.18	Papain family cysteine protease	0	0	3	0	0	0
GF_14388	PF00240.18	Ubiquitin family	0	0	0	3	0	0
GF_14757	PF10421.4	2'-5'-oligoadenylate synthetase 1, domain 2, C-terminus	0	0	3	0	0	0
GF_14799	PF00503.15	G-protein alpha subunit	0	0	3	0	0	0
GF_2524	PF13639.1	Ring finger domain	0	0	5	3	0	0
GF_14758	PF01715.12	IPP transferase	0	0	3	0	0	0
GF_2525	PF00075.19	RNase H	0	7	1	0	0	0
GF_14759	PF00430.13	ATP synthase B/B' CF(0)	0	0	3	0	0	0
GF_7760	PF00194.16	Eukaryotic-type carbonic anhydrase	0	1	4	0	0	0
GF_7723	PF04885.8	Stigma-specific protein, Stig1	0	0	5	0	0	0
GF_7764	PF01466.14	Skp1 family, dimerisation domain	0	0	5	0	0	0
GF_3213	PF00319.13	SRF-type transcription factor (DNA-binding and dimerisation domain)	0	0	7	0	0	0
GF_7724	PF04502.8	Family of unknown function (DUF572)	0	0	5	0	0	0
GF_7725	PF13968.1	Domain of unknown function (DUF4220)	0	0	2	3	0	0
GF_7726	PF00112.18	Papain family cysteine protease	0	0	5	0	0	0
GF_3627	PF10705.4	Chloroplast protein precursor Ycf15 putative	0	0	0	1	6	0
GF_7727	PF00027.24	Cyclic nucleotide-binding domain	0	0	5	0	0	0
GF_3219	PF13561.1	Enoyl-(Acyl carrier protein) reductase	0	1	2	4	0	0
GF_12070	PF13839.1	GDSL/SGNH-like Acyl-Esterase family found in Pmr5 and Cas1p	0	0	3	0	1	0
GF_12480	PF00646.28	F-box domain	0	0	4	0	0	0
GF_12071	PF03936.11	Terpene synthase family, metal binding domain	0	0	3	0	0	1
GF_12030	PF02469.17	Fasciclin domain	0	0	4	0	0	0
GF_12031	PF08387.5	FBD	0	0	4	0	0	0
GF_12482	PF03633.10	Glycosyl hydrolase family 65, C-terminal domain	0	0	4	0	0	0
GF_12072	PF01554.13	MatE	0	0	3	0	1	0
GF_12032	PF00827.12	Ribosomal L15	0	0	4	0	0	0
GF_12033	PF07714.12	Protein tyrosine kinase	0	0	4	0	0	0
GF_12484	PF03793.14	PASTA domain	0	0	4	0	0	0
GF_12074	PF03004.9	Plant transposase (Ptta/En/Spm family)	0	0	4	0	0	0
GF_12034	PF01916.12	Deoxyhypusine synthase	0	0	4	0	0	0
GF_12076	PF14226.1	non-haem dioxygenase in morphine synthesis N-terminal	0	0	4	0	0	0
GF_12486	PF07992.9	Pyridine nucleotide-disulphide oxidoreductase	0	0	4	0	0	0
GF_12077	PF11969.3	Scavenger mRNA decapping enzyme C-term binding	0	0	4	0	0	0
GF_12487	PF06687.7	SUR7/PalI family	0	0	4	0	0	0
GF_12037	PF00304.15	Gamma-thionin family	0	0	4	0	0	0
GF_12488	PF03343.8	SART-1 family	0	0	4	0	0	0
GF_12078	PF07734.8	F-box associated	0	0	4	0	0	0
GF_12038	PF08268.7	F-box associated domain	0	0	4	0	0	0
GF_12079	PF07893.8	Protein of unknown function (DUF1668)	0	0	4	0	0	0
GF_12489	PF00910.17	RNA helicase	0	0	4	0	0	0
GF_4399	PF00010.21	Helix-loop-helix DNA-binding domain	0	0	5	1	0	0
GF_290	PF02994.9	L1 transposable element	0	0	26	0	0	0
GF_293	PF00251.15	Glycosyl hydrolases family 32 N-terminal domain	2	1	6	4	9	4
GF_3	PF04652.11	Vta1 like	0	0	0	6	0	359
GF_212	PF00732.14	GMC oxidoreductase	1	2	13	5	1	10
GF_1720	PF00314.12	Thaumatin family	0	1	9	0	0	0
GF_299	PF00141.18	Peroxidase	3	2	5	2	4	10
GF_217	PF00501.23	AMP-binding enzyme	0	0	32	0	0	0
GF_627	PF00069.20	Protein kinase domain	0	1	12	0	2	2
GF_1723	PF07893.8	Protein of unknown function (DUF1668)	0	2	8	0	0	0
GF_1724	PF12697.2	Alpha/beta hydrolase family	0	1	6	1	1	1
GF_1398	PF14634.1	zinc-RING finger domain	0	0	11	0	0	0
GF_14230	PF04777.8	Erv1 / Alr family	0	0	3	0	0	0
GF_14231	PF03171.15	2OG-Fe(II) oxygenase superfamily	0	0	3	0	0	0
GF_14232	PF00179.21	Ubiquitin-conjugating enzyme	0	0	3	0	0	0
GF_2000	PF12796.2	Ankyrin repeats (3 copies)	0	0	9	0	0	0
GF_14278	PF03140.10	Plant protein of unknown function	0	0	3	0	0	0
GF_2456	PF12776.2	Myb/SANT-like DNA-binding domain	0	2	6	0	0	0
GF_14239	PF05659.6	Arabidopsis broad-spectrum mildew resistance protein RPW8	0	0	3	0	0	0
GF_2458	PF02362.16	B3 DNA binding domain	0	0	7	0	0	1
GF_2048	PF03372.18	Endonuclease/Exonuclease/phosphatase family	0	2	7	0	0	0
GF_3100	PF10354.4	Domain of unknown function (DUF2431)	0	1	6	0	0	0
GF_7692	PF05056.7	Protein of unknown function (DUF674)	0	0	5	0	0	0
GF_7693	PF13499.1	EF-hand domain pair	0	0	2	3	0	0
GF_3184	PF02747.10	Proliferating cell nuclear antigen, C-terminal domain	0	0	7	0	0	0
GF_3146	PF01758.11	Sodium Bile acid symporter family	0	0	7	0	0	0
GF_7697	PF12776.2	Myb/SANT-like DNA-binding domain	0	0	5	0	0	0
GF_3188	PF00999.16	Sodium/hydrogen exchanger family	0	2	4	1	0	0
GF_3107	PF13456.1	Reverse transcriptase-like	0	0	4	1	2	0
GF_4694	PF02068.11	Plant PEC family metallothionein	0	0	0	3	1	2
GF_183	PF00067.17	Cytochrome P450	2	2	7	6	13	5
GF_511	PF02902.14	Ulp1 protease family, C-terminal catalytic domain	0	0	19	0	0	0
GF_184	PF13837.1	Myb/SANT-like DNA-binding domain	0	2	33	0	0	0
GF_595	PF07734.8	F-box associated	0	1	1	16	0	0
GF_185	PF03141.11	Putative S-adenosyl-L-methionine-dependent methyltransferase	0	0	35	0	0	0
GF_105	PF12777.2	Microtubule-binding stalk of dynein motor	0	0	49	0	0	0
GF_187	PF00221.14	Aromatic amino acid lyase	4	1	2	7	9	12
GF_1610	PF05938.6	Plant self-incompatibility protein S1	0	1	9	0	0	0
GF_926	PF03145.11	Seven in absentia protein family	0	1	1	2	9	1
GF_106	PF05971.7	Protein of unknown function (DUF890)	0	0	0	49	0	0
GF_147	PF13830.1	Domain of unknown function (DUF4192)	0	0	39	0	0	0
GF_1612	PF07734.8	F-box associated	0	2	8	0	0	0
GF_1613	PF08268.7	F-box associated domain	0	0	10	0	0	0
GF_149	PF02902.14	Ulp1 protease family, C-terminal catalytic domain	0	0	0	1	38	0
GF_559	PF06839.7	GRF zinc finger	0	0	18	0	0	0
GF_928	PF00657.17	GDSL-like Lipase/Acylhydrolase	0	1	1	0	6	6
GF_929	PF04043.10	Plant invertase/pectin methylesterase inhibitor	1	2	1	0	3	7
GF_1656	PF13833.1	EF-hand domain pair	0	0	10	0	0	0
GF_1247	PF00197.13	Trypsin and protease inhibitor	0	0	0	12	0	0
GF_1699	PF07734.8	F-box associated	0	1	9	0	0	0
GF_14160	PF07714.12	Protein tyrosine kinase	0	0	3	0	0	0
GF_14161	PF11443.3	Domain of unknown function (DUF2828)	0	0	3	0	0	0
GF_14900	PF01177.17	Asp/Glu/Hydantoin racemase	0	0	0	3	0	0
GF_14162	PF01850.16	PIN domain	0	0	3	0	0	0
GF_14901	PF09375.5	Imelysin	0	0	0	3	0	0
GF_14164	PF00112.18	Papain family cysteine protease	0	0	3	0	0	0
GF_2340	PF06658.7	Protein of unknown function (DUF1168)	0	0	9	0	0	0
GF_14903	PF02881.14	SRP54-type protein, helical bundle domain	0	0	0	3	0	0
GF_2341	PF00651.26	BTB/POZ domain	0	0	9	0	0	0
GF_14165	PF00931.17	NB-ARC domain	0	0	3	0	0	0
GF_14166	PF01554.13	MatE	0	0	3	0	0	0
GF_14904	PF02469.17	Fasciclin domain	0	0	0	3	0	0
GF_2342	PF09803.4	Uncharacterized conserved protein (DUF2346)	0	0	7	1	1	0
GF_2343	PF14226.1	non-haem dioxygenase in morphine synthesis N-terminal	0	0	9	0	0	0
GF_14128	PF07714.12	Protein tyrosine kinase	0	0	3	0	0	0
GF_2345	PF00543.17	Nitrogen regulatory protein P-II	0	0	0	9	0	0
GF_14129	PF00001.16	7 transmembrane receptor (rhodopsin family)	0	0	3	0	0	0
GF_3070	PF05781.7	MRVI1 protein	0	0	7	0	0	0
GF_7910	PF00814.20	Glycoprotease family	0	0	0	5	0	0
GF_12260	PF02892.10	BED zinc finger	0	1	0	3	0	0
GF_12261	PF06839.7	GRF zinc finger	0	0	0	4	0	0
GF_12221	PF02365.10	No apical meristem (NAM) protein	0	0	0	4	0	0
GF_12222	PF02466.14	Tim17/Tim22/Tim23/Pmp24 family	0	0	0	4	0	0
GF_8230	PF01513.16	ATP-NAD kinase	0	0	5	0	0	0
GF_12223	PF00201.13	UDP-glucoronosyl and UDP-glucosyl transferase	0	0	0	4	0	0
GF_4130	PF01769.11	Divalent cation transporter	0	0	7	0	0	0
GF_12265	PF00646.28	F-box domain	0	0	0	4	0	0
GF_8231	PF01061.19	ABC-2 type transporter	0	0	5	0	0	0
GF_4131	PF06479.7	Ribonuclease 2-5A	0	0	7	0	0	0
GF_12224	PF00069.20	Protein kinase domain	0	0	0	4	0	0
GF_8232	PF08818.6	Domain of unknown function (DU1801)	0	0	5	0	0	0
GF_4133	PF01346.13	Domain amino terminal to FKBP-type peptidyl-prolyl isomerase	0	0	7	0	0	0
GF_8233	PF01442.13	Apolipoprotein A1/A4/E domain	0	0	5	0	0	0
GF_8234	PF00150.13	Cellulase (glycosyl hydrolase family 5)	0	0	5	0	0	0
GF_4134	PF09286.6	Pro-kumamolisin, activation domain	0	0	7	0	0	0
GF_12227	PF00201.13	UDP-glucoronosyl and UDP-glucosyl transferase	0	0	0	3	1	0
GF_8235	PF00129.13	Class I Histocompatibility antigen, domains alpha 1 and 2	0	0	5	0	0	0
GF_12228	PF13424.1	Tetratricopeptide repeat	0	0	0	4	0	0
GF_4545	PF01775.12	Ribosomal L18ae/LX protein domain	0	0	6	0	0	0
GF_8236	PF01576.14	Myosin tail	0	0	5	0	0	0
GF_4136	PF03472.10	Autoinducer binding domain	0	0	0	7	0	0
GF_12229	PF00646.28	F-box domain	0	0	0	4	0	0
GF_8237	PF09270.5	Beta-trefoil DNA-binding domain	0	0	5	0	0	0
GF_4137	PF09742.4	Dyggve-Melchior-Clausen syndrome protein	0	0	0	7	0	0
GF_8238	PF14374.1	60S ribosomal protein L4 C-terminal domain	0	0	5	0	0	0
GF_4138	PF10752.4	Protein of unknown function (DUF2533)	0	0	0	7	0	0
GF_852	PF12796.2	Ankyrin repeats (3 copies)	0	1	11	1	0	1
GF_1171		unknown	0	0	12	0	0	0
GF_404	PF03168.8	Late embryogenesis abundant protein	0	0	22	0	0	0
GF_486	PF03732.12	Retrotransposon gag protein	0	0	0	20	0	0
GF_855	PF01965.19	DJ-1/PfpI family	1	2	7	2	1	1
GF_487	PF07993.7	Male sterility protein	1	2	7	3	6	1
GF_1541	PF03083.11	Sugar efflux transporter for intercellular exchange	0	0	0	1	9	1
GF_857	PF01979.15	Amidohydrolase family	0	0	14	0	0	0
GF_489	PF03004.9	Plant transposase (Ptta/En/Spm family)	0	0	1	1	0	18
GF_5644	PF02913.14	FAD linked oxidases, C-terminal domain	0	0	6	0	0	0
GF_1954	PF00657.17	GDSL-like Lipase/Acylhydrolase	0	1	7	1	0	0
GF_1134	PF00657.17	GDSL-like Lipase/Acylhydrolase	1	0	2	3	6	0
GF_5645	PF00651.26	BTB/POZ domain	0	0	6	0	0	0
GF_1955	PF13456.1	Reverse transcriptase-like	0	0	9	0	0	0
GF_5646	PF02911.13	Formyl transferase, C-terminal domain	0	0	6	0	0	0
GF_1137	PF00190.17	Cupin	0	4	4	0	2	2
GF_5647	PF01381.17	Helix-turn-helix	0	0	6	0	0	0
GF_1588	PF00450.17	Serine carboxypeptidase	0	1	3	1	5	0
GF_5648	PF05050.7	Methyltransferase FkbM domain	0	0	6	0	0	0
GF_5649	PF04343.8	Protein of unknown function, DUF488	0	0	6	0	0	0
GF_14870	PF00324.16	Amino acid permease	0	0	0	3	0	0
GF_14460	PF03517.8	Regulator of volume decrease after cellular swelling	0	0	0	3	0	0
GF_14871	PF12807.2	Translation initiation factor eIF3 subunit 135	0	0	0	3	0	0
GF_14461	PF03140.10	Plant protein of unknown function	0	0	0	3	0	0
GF_14830	PF00443.24	Ubiquitin carboxyl-terminal hydrolase	0	0	0	3	0	0
GF_14872	PF05164.8	Cell division protein ZapA	0	0	0	3	0	0
GF_14462	PF04570.9	Protein of unknown function (DUF581)	0	0	0	3	0	0
GF_14831	PF04757.9	Pex2 / Pex12 amino terminal region	0	0	0	3	0	0
GF_14463	PF00657.17	GDSL-like Lipase/Acylhydrolase	0	0	0	3	0	0
GF_14832	PF01817.16	Chorismate mutase type II	0	0	0	3	0	0
GF_14873	PF01351.13	Ribonuclease HII	0	0	0	3	0	0
GF_14874	PF07034.6	Origin recognition complex (ORC) subunit 3 N-terminus	0	0	0	3	0	0
GF_14464	PF02752.17	Arrestin (or S-antigen), C-terminal domain	0	0	0	3	0	0
GF_14423	PF04055.16	Radical SAM superfamily	0	0	0	3	0	0
GF_14833	PF01541.19	GIY-YIG catalytic domain	0	0	0	3	0	0
GF_14875	PF14534.1	Domain of unknown function (DUF4440)	0	0	0	3	0	0
GF_14465	PF14227.1	gag-polypeptide of LTR copia-type	0	0	0	3	0	0
GF_14834	PF00428.14	60s Acidic ribosomal protein	0	0	0	3	0	0
GF_14876	PF13424.1	Tetratricopeptide repeat	0	0	0	3	0	0
GF_14425	PF00424.13	REV protein (anti-repression trans-activator protein)	0	0	0	3	0	0
GF_14877	PF03377.8	Xanthomonas avirulence protein, Avr/PthA	0	0	0	3	0	0
GF_14426	PF00319.13	SRF-type transcription factor (DNA-binding and dimerisation domain)	0	0	0	3	0	0
GF_14467	PF14111.1	Domain of unknown function (DUF4283)	0	0	0	3	0	0
GF_14468	PF01094.23	Receptor family ligand binding region	0	0	0	3	0	0
GF_14878	PF14111.1	Domain of unknown function (DUF4283)	0	0	0	3	0	0
GF_14427	PF00168.25	C2 domain	0	0	0	3	0	0
GF_14469	PF13602.1	Zinc-binding dehydrogenase	0	0	0	3	0	0
GF_14879	PF02518.21	Histidine kinase-, DNA gyrase B-, and HSP90-like ATPase	0	0	0	3	0	0
GF_14429	PF00931.17	NB-ARC domain	0	0	0	3	0	0
GF_2647	PF15341.1	Ribosome biogenesis protein SLX9	0	2	1	5	0	0
GF_7884	PF02362.16	B3 DNA binding domain	0	0	0	5	0	0
GF_7802	PF01632.14	Ribosomal protein L35	0	0	5	0	0	0
GF_7885	PF05699.9	hAT family C-terminal dimerisation region	0	0	0	4	1	0
GF_3335	PF00806.14	Pumilio-family RNA binding repeat	0	1	1	5	0	0
GF_7809	PF03168.8	Late embryogenesis abundant protein	0	2	3	0	0	0
GF_12150	PF03168.8	Late embryogenesis abundant protein	0	0	4	0	0	0
GF_12111	PF14543.1	Xylanase inhibitor N-terminal	0	0	4	0	0	0
GF_12112	PF13839.1	GDSL/SGNH-like Acyl-Esterase family found in Pmr5 and Cas1p	0	0	4	0	0	0
GF_12113	PF02458.10	Transferase family	0	0	4	0	0	0
GF_12115	PF01758.11	Sodium Bile acid symporter family	0	0	4	0	0	0
GF_4884	PF00583.19	Acetyltransferase (GNAT) family	0	1	1	0	0	4
GF_12117	PF00188.21	Cysteine-rich secretory protein family	0	0	4	0	0	0
GF_4435	PF08423.6	Rad51	0	0	6	0	0	0
GF_12528	PF03219.9	TLC ATP/ADP transporter	0	0	0	4	0	0
GF_12118	PF00646.28	F-box domain	0	1	3	0	0	0
GF_4805	PF02984.14	Cyclin, C-terminal domain	0	0	0	6	0	0
GF_12529	PF07798.6	Protein of unknown function (DUF1640)	0	0	0	4	0	0
GF_30	PF04195.7	Putative gypsy type transposon	0	0	106	2	0	0
GF_740	PF13520.1	Amino acid permease	0	0	16	0	0	0
GF_330	PF01077.17	Nitrite and sulphite reductase 4Fe-4S domain	0	0	0	25	0	0
GF_31	PF00497.15	Bacterial extracellular solute-binding proteins, family 3	16	14	36	15	11	15
GF_371	PF02362.16	B3 DNA binding domain	0	0	10	13	0	0
GF_333	PF08432.5	AAA-ATPase Vps4-associated protein 1	0	0	24	0	0	0
GF_34	PF13855.1	Leucine rich repeat	7	6	36	8	40	4
GF_35	PF00069.20	Protein kinase domain	15	7	15	17	28	17
GF_1060	PF02362.16	B3 DNA binding domain	0	0	11	2	0	0
GF_1430	PF02298.12	Plastocyanin-like domain	0	1	5	1	3	1
GF_37	PF01301.14	Glycosyl hydrolases family 35	13	6	15	12	16	27
GF_1473	PF01040.13	UbiA prenyltransferase family	0	0	0	11	0	0
GF_1023	PF00931.17	NB-ARC domain	1	1	4	5	2	0
GF_1475	PF14244.1	gag-polypeptide of LTR copia-type	0	0	0	10	1	0
GF_1844	PF09253.5	Pollen allergen ole e 6	0	0	0	1	6	3
GF_1888	PF02362.16	B3 DNA binding domain	0	0	1	0	9	0
GF_14390	PF01095.14	Pectinesterase	0	0	0	3	0	0
GF_14760	PF00335.15	Tetraspanin family	0	0	3	0	0	0
GF_14761		unknown	0	0	3	0	0	0
GF_14392	PF01095.14	Pectinesterase	0	0	0	3	0	0
GF_14762	PF01571.16	Aminomethyltransferase folate-binding domain	0	0	3	0	0	0
GF_14394	PF00069.20	Protein kinase domain	0	0	0	3	0	0
GF_14763	PF01810.13	LysE type translocator	0	0	3	0	0	0
GF_2940	PF04641.7	Rtf2 RING-finger	0	0	8	0	0	0
GF_14395	PF13962.1	Domain of unknown function	0	0	0	3	0	0
GF_14764	PF13528.1	Glycosyl transferase family 1	0	0	3	0	0	0
GF_14723	PF05056.7	Protein of unknown function (DUF674)	0	0	3	0	0	0
GF_14396	PF00295.12	Glycosyl hydrolases family 28	0	0	0	3	0	0
GF_2941	PF07992.9	Pyridine nucleotide-disulphide oxidoreductase	0	0	8	0	0	0
GF_14765	PF00701.17	Dihydrodipicolinate synthetase family	0	0	3	0	0	0
GF_14724	PF02365.10	No apical meristem (NAM) protein	0	0	3	0	0	0
GF_14397	PF02225.17	PA domain	0	0	0	3	0	0
GF_14766	PF13865.1	C-terminal duplication domain of Friend of PRMT1	0	0	3	0	0	0
GF_2942	PF01098.14	Cell cycle protein	0	0	8	0	0	0
GF_2943	PF01207.12	Dihydrouridine synthase (Dus)	0	0	8	0	0	0
GF_14398	PF13306.1	Leucine rich repeats (6 copies)	0	0	0	3	0	0
GF_14767	PF02058.10	Guanylin precursor	0	0	3	0	0	0
GF_14726	PF12756.2	C2H2 type zinc-finger (2 copies)	0	0	3	0	0	0
GF_2533	PF00646.28	F-box domain	0	3	4	1	0	0
GF_2944		unknown	0	0	8	0	0	0
GF_14768	PF13519.1	von Willebrand factor type A domain	0	0	3	0	0	0
GF_14727	PF00931.17	NB-ARC domain	0	0	3	0	0	0
GF_2945	PF03372.18	Endonuclease/Exonuclease/phosphatase family	0	0	8	0	0	0
GF_14769	PF02318.11	FYVE-type zinc finger	0	0	3	0	0	0
GF_2946	PF01131.15	DNA topoisomerase	0	0	8	0	0	0
GF_14729	PF08063.7	PADR1 (NUC008) domain	0	0	3	0	0	0
GF_2948	PF13456.1	Reverse transcriptase-like	0	0	0	8	0	0
GF_7731	PF11875.3	Domain of unknown function (DUF3395)	0	0	5	0	0	0
GF_3223	PF07889.7	Protein of unknown function (DUF1664)	0	0	7	0	0	0
GF_15007	PF01148.15	Cytidylyltransferase family	0	0	3	0	0	0
GF_7734	PF00153.22	Mitochondrial carrier protein	0	0	5	0	0	0
GF_15009	PF02362.16	B3 DNA binding domain	0	0	3	0	0	0
GF_7738	PF13456.1	Reverse transcriptase-like	0	0	5	0	0	0
GF_7779	PF00118.19	TCP-1/cpn60 chaperonin family	0	0	4	1	0	0
GF_7739	PF00487.19	Fatty acid desaturase	0	0	5	0	0	0
GF_12490	PF04055.16	Radical SAM superfamily	0	0	4	0	0	0
GF_12080	PF02182.12	SAD/SRA domain	0	0	4	0	0	0
GF_12081	PF13307.1	Helicase C-terminal domain	0	0	4	0	0	0
GF_12491	PF00630.14	Filamin/ABP280 repeat	0	0	4	0	0	0
GF_12492	PF06818.10	Fez1	0	0	4	0	0	0
GF_12042	PF00564.19	PB1 domain	0	0	4	0	0	0
GF_12043	PF00271.26	Helicase conserved C-terminal domain	0	0	4	0	0	0
GF_12494	PF02770.14	Acyl-CoA dehydrogenase, middle domain	0	0	4	0	0	0
GF_12085	PF13855.1	Leucine rich repeat	0	1	3	0	0	0
GF_12495	PF07479.9	NAD-dependent glycerol-3-phosphate dehydrogenase C-terminus	0	0	4	0	0	0
GF_12044	PF07741.8	Brf1-like TBP-binding domain	0	0	4	0	0	0
GF_12496	PF01409.15	tRNA synthetases class II core domain (F)	0	0	4	0	0	0
GF_12086	PF00043.20	Glutathione S-transferase, C-terminal domain	0	0	4	0	0	0
GF_12046	PF04526.8	Protein of unknown function (DUF568)	0	0	4	0	0	0
GF_12497	PF00929.19	Exonuclease	0	0	4	0	0	0
GF_12047	PF00067.17	Cytochrome P450	0	0	4	0	0	0
GF_12088	PF01366.13	Herpesvirus processing and transport protein	0	0	4	0	0	0
GF_12498	PF03382.9	Mycoplasma protein of unknown function, DUF285	0	0	4	0	0	0
GF_12089	PF00076.17	RNA recognition motif. (a.k.a. RRM, RBD, or RNP domain)	0	0	4	0	0	0
GF_12048	PF05664.6	Protein of unknown function (DUF810)	0	0	4	0	0	0
GF_12499	PF00696.23	Amino acid kinase family	0	0	4	0	0	0
GF_12049	PF05664.6	Protein of unknown function (DUF810)	0	0	4	0	0	0
GF_261	PF02987.11	Late embryogenesis abundant protein	0	2	7	1	6	12
GF_671	PF00295.12	Glycosyl hydrolases family 28	1	1	7	1	2	4
GF_222	PF00280.13	Potato inhibitor I family	1	0	5	4	17	4
GF_265	PF00067.17	Cytochrome P450	3	1	6	4	11	3
GF_1361	PF07734.8	F-box associated	0	2	9	0	0	0
GF_225	PF00067.17	Cytochrome P450	2	1	9	5	10	4
GF_1362	PF00201.13	UDP-glucoronosyl and UDP-glucosyl transferase	0	1	5	1	3	1
GF_678	PF11443.3	Domain of unknown function (DUF2828)	0	0	16	0	0	0
GF_268	PF09750.4	Alternative splicing regulator	0	0	28	0	0	0
GF_1733	PF00296.15	Luciferase-like monooxygenase	0	0	10	0	0	0
GF_229	PF00043.20	Glutathione S-transferase, C-terminal domain	3	1	3	3	16	5
GF_1367	PF03007.11	Wax ester synthase-like Acyl-CoA acyltransferase domain	0	0	8	0	2	1
GF_1368	PF00646.28	F-box domain	1	3	5	0	0	2
GF_14280	PF07714.12	Protein tyrosine kinase	0	0	3	0	0	0
GF_14240	PF00403.21	Heavy-metal-associated domain	0	0	3	0	0	0
GF_14281	PF00031.16	Cystatin domain	0	0	3	0	0	0
GF_14241	PF07893.8	Protein of unknown function (DUF1668)	0	0	3	0	0	0
GF_14202	PF07778.6	Mis6	0	0	3	0	0	0
GF_14244	PF00076.17	RNA recognition motif. (a.k.a. RRM, RBD, or RNP domain)	0	0	3	0	0	0
GF_14203	PF00917.21	MATH domain	0	0	3	0	0	0
GF_2051	PF02362.16	B3 DNA binding domain	0	1	5	2	1	0
GF_14204	PF00069.20	Protein kinase domain	0	0	3	0	0	0
GF_14205	PF01885.11	RNA 2'-phosphotransferase, Tpt1 / KptA family	0	0	3	0	0	0
GF_14206	PF00202.16	Aminotransferase class-III	0	0	3	0	0	0
GF_2423	PF13864.1	Calmodulin-binding	0	0	8	0	0	0
GF_14247	PF06964.7	Alpha-L-arabinofuranosidase C-terminus	0	0	3	0	0	0
GF_14207	PF02261.11	Aspartate decarboxylase	0	0	3	0	0	0
GF_2055	PF02362.16	B3 DNA binding domain	0	0	4	0	3	2
GF_14208	PF10185.4	Chaperone for wingless signalling and trafficking of LDL receptor	0	0	3	0	0	0
GF_2016	PF00646.28	F-box domain	0	2	5	2	0	0
GF_14209	PF02365.10	No apical meristem (NAM) protein	0	0	3	0	0	0
GF_3113	PF03732.12	Retrotransposon gag protein	0	0	6	0	0	1
GF_3115	PF00179.21	Ubiquitin-conjugating enzyme	0	0	7	0	0	0
GF_3118	PF12937.2	F-box-like	0	1	5	0	0	1
GF_520	PF02458.10	Transferase family	0	3	16	0	0	0
GF_110	PF06839.7	GRF zinc finger	0	0	44	0	3	0
GF_193	PF00201.13	UDP-glucoronosyl and UDP-glucosyl transferase	3	1	7	6	8	9
GF_521	PF08614.6	Autophagy protein 16 (ATG16)	0	0	19	0	0	0
GF_563	PF13920.1	Zinc finger, C3HC4 type (RING finger)	1	0	2	2	12	1
GF_522	PF04011.7	LemA family	0	0	3	0	0	16
GF_523	PF01420.14	Type I restriction modification DNA specificity domain	0	0	19	0	0	0
GF_113	PF13041.1	PPR repeat family	6	9	20	1	7	4
GF_1291	PF05938.6	Plant self-incompatibility protein S1	0	0	1	0	11	0
GF_975	PF10536.4	Plant mobile domain	0	1	12	0	0	0
GF_566	PF13968.1	Domain of unknown function (DUF4220)	1	1	9	5	2	0
GF_1661	PF00669.15	Bacterial flagellin N-terminal helical region	0	0	10	0	0	0
GF_1621	PF05938.6	Plant self-incompatibility protein S1	0	0	9	0	0	1
GF_116	PF13292.1	1-deoxy-D-xylulose-5-phosphate synthase	0	0	45	0	1	0
GF_568	PF07228.7	Stage II sporulation protein E (SpoIIE)	1	2	7	2	5	1
GF_119	PF13086.1	AAA domain	5	5	16	9	8	2
GF_1256	PF01419.12	Jacalin-like lectin domain	0	0	0	12	0	0
GF_14170	PF00031.16	Cystatin domain	0	0	3	0	0	0
GF_14171	PF13001.2	Proteasome stabiliser	0	0	3	0	0	0
GF_14131	PF02790.10	Cytochrome C oxidase subunit II, transmembrane domain	0	0	3	0	0	0
GF_14173	PF02298.12	Plastocyanin-like domain	0	0	3	0	0	0
GF_14132	PF05056.7	Protein of unknown function (DUF674)	0	0	3	0	0	0
GF_14133	PF03171.15	2OG-Fe(II) oxygenase superfamily	0	0	3	0	0	0
GF_14175	PF00646.28	F-box domain	0	0	3	0	0	0
GF_14134	PF01213.14	Adenylate cyclase associated (CAP) N terminal	0	0	3	0	0	0
GF_14176	PF01867.11	CRISPR associated protein Cas1	0	0	3	0	0	0
GF_14135	PF00067.17	Cytochrome P450	0	0	3	0	0	0
GF_14177	PF00069.20	Protein kinase domain	0	0	3	0	0	0
GF_14136	PF03168.8	Late embryogenesis abundant protein	0	0	3	0	0	0
GF_14178	PF03140.10	Plant protein of unknown function	0	0	3	0	0	0
GF_14179	PF13947.1	Wall-associated receptor kinase galacturonan-binding	0	0	3	0	0	0
GF_14138	PF07714.12	Protein tyrosine kinase	0	0	3	0	0	0
GF_14139	PF00590.15	Tetrapyrrole (Corrin/Porphyrin) Methylases	0	0	3	0	0	0
GF_3040	PF13456.1	Reverse transcriptase-like	0	0	7	0	0	0
GF_3821	PF05641.7	Agenet domain	0	0	1	0	6	0
GF_7923	PF13306.1	Leucine rich repeats (6 copies)	0	0	0	5	0	0
GF_7966	PF00083.19	Sugar (and other) transporter	0	0	1	0	0	4
GF_12231	PF02519.9	Auxin responsive protein	0	0	0	4	0	0
GF_4102	PF03171.15	2OG-Fe(II) oxygenase superfamily	0	2	4	1	0	0
GF_8202	PF08268.7	F-box associated domain	0	2	3	0	0	0
GF_4512	PF06455.6	NADH dehydrogenase subunit 5 C-terminus	0	0	4	1	1	0
GF_12237	PF13634.1	Nucleoporin FG repeat region	0	0	0	4	0	0
GF_12238	PF03140.10	Plant protein of unknown function	0	0	0	4	0	0
GF_12239	PF02519.9	Auxin responsive protein	0	0	0	4	0	0
GF_8206	PF13041.1	PPR repeat family	0	0	5	0	0	0
GF_4558	PF00565.12	Staphylococcal nuclease homologue	0	0	6	0	0	0
GF_8249	PF03004.9	Plant transposase (Ptta/En/Spm family)	0	0	0	5	0	0
GF_450	PF00450.17	Serine carboxypeptidase	1	1	1	2	10	6
GF_411	PF13499.1	EF-hand domain pair	0	0	0	22	0	0
GF_821	PF00538.14	linker histone H1 and H5 family	0	0	1	1	12	1
GF_494	PF12128.3	Protein of unknown function (DUF3584)	0	0	20	0	0	0
GF_413	PF14244.1	gag-polypeptide of LTR copia-type	0	20	1	0	1	0
GF_5650	PF03836.10	RasGAP C-terminus	0	0	6	0	0	0
GF_866	PF00201.13	UDP-glucoronosyl and UDP-glucosyl transferase	1	0	6	1	3	3
GF_5651	PF01895.14	PhoU domain	0	0	6	0	0	0
GF_825	PF00931.17	NB-ARC domain	0	14	0	1	0	0
GF_5652	PF02458.10	Transferase family	0	0	6	0	0	0
GF_5611	PF07893.8	Protein of unknown function (DUF1668)	0	0	6	0	0	0
GF_826	PF01086.12	Clathrin light chain	0	0	15	0	0	0
GF_827	PF06705.6	SF-assemblin/beta giardin	0	0	15	0	0	0
GF_5653	PF12705.2	PD-(D/E)XK nuclease superfamily	0	0	6	0	0	0
GF_417	PF00136.16	DNA polymerase family B	0	0	21	0	0	0
GF_1144	PF02298.12	Plastocyanin-like domain	0	2	8	1	0	1
GF_5655	PF07729.7	FCD domain	0	0	6	0	0	0
GF_1926	PF00005.22	ABC transporter	0	0	10	0	0	0
GF_1927	PF13424.1	Tetratricopeptide repeat	0	0	10	0	0	0
GF_1969	PF10536.4	Plant mobile domain	0	0	7	0	2	0
GF_1928	PF02403.17	Seryl-tRNA synthetase N-terminal domain	0	0	10	0	0	0
GF_14880	PF13306.1	Leucine rich repeats (6 copies)	0	0	0	3	0	0
GF_14840	PF00261.15	Tropomyosin	0	0	0	3	0	0
GF_14881	PF00430.13	ATP synthase B/B' CF(0)	0	0	0	3	0	0
GF_14800	PF10037.4	Mitochondrial 28S ribosomal protein S27	0	0	3	0	0	0
GF_14882	PF02746.11	Mandelate racemase / muconate lactonizing enzyme, N-terminal domain	0	0	0	3	0	0
GF_14841	PF09528.5	Ehrlichia tandem repeat (Ehrlichia_rpt)	0	0	0	3	0	0
GF_2690	PF00445.13	Ribonuclease T2 family	0	0	1	0	0	7
GF_14801	PF02362.16	B3 DNA binding domain	0	0	3	0	0	0
GF_14883	PF12774.2	Hydrolytic ATP binding site of dynein motor region D1	0	0	0	3	0	0
GF_14842	PF03553.9	Na+/H+ antiporter family	0	0	0	3	0	0
GF_14843	PF04828.9	Glutathione-dependent formaldehyde-activating enzyme	0	0	0	3	0	0
GF_14884	PF07650.12	KH domain	0	0	0	3	0	0
GF_14802	PF10025.4	Uncharacterized conserved protein (DUF2267)	0	0	3	0	0	0
GF_14803	PF14111.1	Domain of unknown function (DUF4283)	0	0	3	0	0	0
GF_14434	PF03151.11	Triose-phosphate Transporter family	0	0	0	3	0	0
GF_14844	PF03129.15	Anticodon binding domain	0	0	0	3	0	0
GF_14475	PF12796.2	Ankyrin repeats (3 copies)	0	0	0	3	0	0
GF_14886	PF02950.12	Conotoxin	0	0	0	3	0	0
GF_14435	PF04188.8	Mannosyltransferase (PIG-V))	0	0	0	3	0	0
GF_14845	PF07090.6	Protein of unknown function (DUF1355)	0	0	0	3	0	0
GF_14804	PF00419.15	Fimbrial protein	0	0	3	0	0	0
GF_14477	PF01466.14	Skp1 family, dimerisation domain	0	0	0	3	0	0
GF_14805	PF07729.7	FCD domain	0	0	3	0	0	0
GF_14887	PF08457.5	Sfi1 spindle body protein	0	0	0	3	0	0
GF_14846	PF12767.2	Transcriptional regulator of RNA polII, SAGA, subunit	0	0	0	3	0	0
GF_14888	PF13839.1	GDSL/SGNH-like Acyl-Esterase family found in Pmr5 and Cas1p	0	0	0	3	0	0
GF_14847	PF00919.15	Uncharacterized protein family UPF0004	0	0	0	3	0	0
GF_14806	PF06725.6	3D domain	0	0	3	0	0	0
GF_14479	PF00892.15	EamA-like transporter family	0	0	0	3	0	0
GF_14848	PF00899.16	ThiF family	0	0	0	3	0	0
GF_14889	PF00384.17	Molybdopterin oxidoreductase	0	0	0	3	0	0
GF_14807	PF13414.1	TPR repeat	0	0	3	0	0	0
GF_14439	PF00197.13	Trypsin and protease inhibitor	0	0	0	3	0	0
GF_14849	PF12777.2	Microtubule-binding stalk of dynein motor	0	0	0	3	0	0
GF_14808	PF12796.2	Ankyrin repeats (3 copies)	0	0	3	0	0	0
GF_2619	PF13855.1	Leucine rich repeat	0	0	1	3	0	4
GF_3381	PF03140.10	Plant protein of unknown function	0	0	0	7	0	0
GF_3340	PF02458.10	Transferase family	0	0	0	6	0	1
GF_7892	PF00646.28	F-box domain	0	0	0	5	0	0
GF_7814	PF07468.6	Agglutinin	0	0	5	0	0	0
GF_7897	PF02518.21	Histidine kinase-, DNA gyrase B-, and HSP90-like ATPase	0	0	0	5	0	0
GF_3349	PF03634.8	TCP family transcription factor	0	0	0	7	0	0
GF_12120	PF03168.8	Late embryogenesis abundant protein	0	0	4	0	0	0
GF_12530	PF03453.12	MoeA N-terminal region (domain I and II)	0	0	0	4	0	0
GF_12531	PF01832.15	Mannosyl-glycoprotein endo-beta-N-acetylglucosaminidase	0	0	0	4	0	0
GF_12122	PF05055.7	Protein of unknown function (DUF677)	0	0	4	0	0	0
GF_12533	PF07681.7	DoxX	0	0	0	4	0	0
GF_12123	PF01323.15	DSBA-like thioredoxin domain	0	0	4	0	0	0
GF_12534	PF04829.8	Pre-toxin domain with VENN motif	0	0	0	4	0	0
GF_12535	PF01795.14	MraW methylase family	0	0	0	4	0	0
GF_4033	PF03171.15	2OG-Fe(II) oxygenase superfamily	0	0	1	0	6	0
GF_4402	PF00069.20	Protein kinase domain	0	1	5	0	0	0
GF_12536	PF05645.8	RNA polymerase III subunit RPC82	0	0	0	4	0	0
GF_12537	PF00015.16	Methyl-accepting chemotaxis protein (MCP) signalling domain	0	0	0	4	0	0
GF_12128	PF03168.8	Late embryogenesis abundant protein	0	0	4	0	0	0
GF_12538	PF06161.6	Protein of unknown function (DUF975)	0	0	0	4	0	0
GF_4404	PF04857.15	CAF1 family ribonuclease	0	0	5	0	0	1
GF_12129	PF07893.8	Protein of unknown function (DUF1668)	0	0	4	0	0	0
GF_12539	PF02583.12	Metal-sensitive transcriptional repressor	0	0	0	4	0	0
GF_4078	PF03732.12	Retrotransposon gag protein	0	5	2	0	0	0
GF_4448	PF03478.13	Protein of unknown function (DUF295)	0	0	2	0	4	0
GF_40	PF03108.10	MuDR family transposase	0	0	0	1	87	1
GF_380	PF01443.13	Viral (Superfamily 1) RNA helicase	0	0	0	23	0	0
GF_41	PF00083.19	Sugar (and other) transporter	9	12	23	9	14	20
GF_382	PF04102.7	SlyX	0	0	23	0	0	0
GF_42	PF00201.13	UDP-glucoronosyl and UDP-glucosyl transferase	9	4	44	7	13	10
GF_300	PF04195.7	Putative gypsy type transposon	0	0	0	26	0	0
GF_383	PF04452.9	RNA methyltransferase	0	0	23	0	0	0
GF_302	PF00646.28	F-box domain	0	1	1	0	24	0
GF_85	PF10536.4	Plant mobile domain	0	0	0	1	55	0
GF_44	PF01565.18	FAD binding domain	12	3	30	5	14	21
GF_384	PF05496.7	Holliday junction DNA helicase ruvB N-terminus	0	0	23	0	0	0
GF_86	PF00063.16	Myosin head (motor domain)	8	3	10	10	13	11
GF_45	PF10536.4	Plant mobile domain	0	1	84	0	0	0
GF_304	PF00015.16	Methyl-accepting chemotaxis protein (MCP) signalling domain	0	0	25	0	0	0
GF_5581	PF14226.1	non-haem dioxygenase in morphine synthesis N-terminal	0	5	0	1	0	0
GF_5582	PF00078.22	Reverse transcriptase (RNA-dependent DNA polymerase)	0	5	0	1	0	0
GF_88	PF07734.8	F-box associated	1	23	2	7	22	0
GF_5583	PF03478.13	Protein of unknown function (DUF295)	0	5	1	0	0	0
GF_48	PF00931.17	NB-ARC domain	9	3	32	29	6	1
GF_716	PF03330.13	Rare lipoprotein A (RlpA)-like double-psi beta-barrel	1	2	6	4	3	0
GF_89	PF09606.5	ARC105 or Med15 subunit of Mediator complex non-fungal	1	4	48	0	1	1
GF_49	PF00305.14	Lipoxygenase	12	3	18	10	18	18
GF_758	PF13041.1	PPR repeat family	0	0	14	1	0	0
GF_1485	PF13639.1	Ring finger domain	0	0	0	11	0	0
GF_308	PF00337.17	Galactoside-binding lectin	0	0	25	0	0	0
GF_1403	PF11286.3	Protein of unknown function (DUF3087)	0	0	11	0	0	0
GF_1076	PF04640.9	PLATZ transcription factor	0	0	1	0	12	0
GF_1898	PF01582.15	TIR domain	0	2	1	0	7	0
GF_1488	PF00092.23	von Willebrand factor type A domain	0	0	0	11	0	0
GF_14770	PF04665.7	Poxvirus A32 protein	0	0	3	0	0	0
GF_14771	PF06873.6	Cell surface immobilisation antigen SerH	0	0	3	0	0	0
GF_14730	PF01619.13	Proline dehydrogenase	0	0	3	0	0	0
GF_14772	PF01955.13	Adenosylcobinamide amidohydrolase	0	0	3	0	0	0
GF_14731	PF13041.1	PPR repeat family	0	0	3	0	0	0
GF_14732	PF04970.8	Lecithin retinol acyltransferase	0	0	3	0	0	0
GF_14773	PF12796.2	Ankyrin repeats (3 copies)	0	0	3	0	0	0
GF_14776	PF00106.20	short chain dehydrogenase	0	0	3	0	0	0
GF_14777	PF05473.7	UL45 protein	0	0	3	0	0	0
GF_14778	PF00294.19	pfkB family carbohydrate kinase	0	0	3	0	0	0
GF_14779	PF01965.19	DJ-1/PfpI family	0	0	3	0	0	0
GF_14739	PF00069.20	Protein kinase domain	0	0	3	0	0	0
GF_2917	PF03732.12	Retrotransposon gag protein	0	7	1	0	0	0
GF_15010	PF00057.13	Low-density lipoprotein receptor domain class A	0	0	3	0	0	0
GF_15011	PF05193.16	Peptidase M16 inactive domain	0	0	3	0	0	0
GF_15012	PF02414.10	Borrelia ORF-A	0	0	3	0	0	0
GF_7740	PF07734.8	F-box associated	0	3	2	0	0	0
GF_7781	PF13041.1	PPR repeat family	0	0	5	0	0	0
GF_3230	PF05811.8	Eukaryotic protein of unknown function (DUF842)	0	0	7	0	0	0
GF_15013	PF00015.16	Methyl-accepting chemotaxis protein (MCP) signalling domain	0	0	3	0	0	0
GF_15014	PF00248.16	Aldo/keto reductase family	0	0	3	0	0	0
GF_7702	PF00646.28	F-box domain	0	0	5	0	0	0
GF_7785	PF03145.11	Seven in absentia protein family	0	1	4	0	0	0
GF_7744	PF07059.7	Protein of unknown function (DUF1336)	0	0	5	0	0	0
GF_7745	PF00995.18	Sec1 family	0	0	5	0	0	0
GF_7786	PF11443.3	Domain of unknown function (DUF2828)	0	2	3	0	0	0
GF_3237	PF00161.14	Ribosome inactivating protein	0	0	4	0	0	3
GF_7748	PF07468.6	Agglutinin	0	0	5	0	0	0
GF_7709	PF09497.5	Transcription mediator complex subunit Med12	0	0	5	0	0	0
GF_12091	PF00917.21	MATH domain	0	1	3	0	0	0
GF_12051	PF03265.10	Deoxyribonuclease II	0	0	4	0	0	0
GF_12092	PF00646.28	F-box domain	0	0	4	0	0	0
GF_12052	PF08243.6	SPT2 chromatin protein	0	1	3	0	0	0
GF_12093	PF01062.16	Bestrophin, RFP-TM, chloride channel	0	0	4	0	0	0
GF_12463	PF07893.8	Protein of unknown function (DUF1668)	0	1	3	0	0	0
GF_12054	PF00462.19	Glutaredoxin	0	0	4	0	0	0
GF_4740	PF00646.28	F-box domain	0	3	0	3	0	0
GF_4700	PF03732.12	Retrotransposon gag protein	0	0	0	6	0	0
GF_12056	PF03478.13	Protein of unknown function (DUF295)	0	1	3	0	0	0
GF_12057	PF04749.12	PLAC8 family	0	0	4	0	0	0
GF_4374	PF12776.2	Myb/SANT-like DNA-binding domain	0	0	6	0	0	0
GF_12058	PF07734.8	F-box associated	0	0	4	0	0	0
GF_4375	PF03181.10	BURP domain	0	0	6	0	0	0
GF_12059	PF00646.28	F-box domain	0	0	4	0	0	0
GF_4377	PF11059.3	Protein of unknown function (DUF2860)	0	0	6	0	0	0
GF_4705	PF08268.7	F-box associated domain	0	0	0	2	4	0
GF_4748	PF00891.13	O-methyltransferase	0	0	0	6	0	0
GF_271	PF00571.23	CBS domain	0	0	27	0	0	0
GF_602	PF00931.17	NB-ARC domain	0	0	1	0	17	0
GF_233	PF03732.12	Retrotransposon gag protein	0	10	2	17	0	2
GF_274	PF00646.28	F-box domain	0	0	26	1	0	0
GF_234	PF01650.13	Peptidase C13 family	2	4	4	4	14	2
GF_604	PF06102.7	Domain of unknown function (DUF947)	0	0	18	0	0	0
GF_687	PF12609.3	Wound-induced protein	0	0	4	6	3	3
GF_1701	PF03134.14	TB2/DP1, HVA22 family	0	1	6	2	1	0
GF_237	PF00015.16	Methyl-accepting chemotaxis protein (MCP) signalling domain	0	0	30	0	0	0
GF_279	PF03087.9	Arabidopsis protein of unknown function	0	3	8	4	0	12
GF_239	PF02519.9	Auxin responsive protein	2	1	3	3	20	1
GF_1704	PF03018.9	Dirigent-like protein	0	0	2	0	8	0
GF_1789	PF03732.12	Retrotransposon gag protein	0	0	0	10	0	0
GF_14251	PF01485.16	IBR domain	0	0	3	0	0	0
GF_14210	PF05056.7	Protein of unknown function (DUF674)	0	0	3	0	0	0
GF_14252	PF00520.26	Ion transport protein	0	0	3	0	0	0
GF_14211	PF00520.26	Ion transport protein	0	0	3	0	0	0
GF_2060	PF09299.6	Mu transposase, C-terminal	0	0	6	1	2	0
GF_14212	PF00520.26	Ion transport protein	0	0	3	0	0	0
GF_14254	PF00646.28	F-box domain	0	0	3	0	0	0
GF_14214	PF00232.13	Glycosyl hydrolase family 1	0	0	3	0	0	0
GF_14255	PF04398.7	Protein of unknown function, DUF538	0	0	3	0	0	0
GF_14257	PF03087.9	Arabidopsis protein of unknown function	0	0	3	0	0	0
GF_14216	PF07059.7	Protein of unknown function (DUF1336)	0	0	3	0	0	0
GF_14258	PF00954.15	S-locus glycoprotein family	0	0	3	0	0	0
GF_14217	PF03151.11	Triose-phosphate Transporter family	0	0	3	0	0	0
GF_14259	PF01429.14	Methyl-CpG binding domain	0	0	3	0	0	0
GF_2436	PF00407.14	Pathogenesis-related protein Bet v I family	0	0	8	0	0	0
GF_2439	PF02910.15	Fumarate reductase flavoprotein C-term	0	0	8	0	0	0
GF_3160	PF13855.1	Leucine rich repeat	0	0	7	0	0	0
GF_3162	PF13338.1	Domain of unknown function (DUF4095)	0	0	7	0	0	0
GF_3165	PF05266.9	Protein of unknown function (DUF724)	0	1	5	1	0	0
GF_3537	PF00194.16	Eukaryotic-type carbonic anhydrase	0	0	1	1	0	5
GF_980	PF03770.11	Inositol polyphosphate kinase	0	0	13	0	0	0
GF_160	PF00931.17	NB-ARC domain	0	6	23	0	1	7
GF_981	PF00646.28	F-box domain	0	1	11	1	0	0
GF_530	PF08598.6	Sds3-like	0	0	19	0	0	0
GF_531	PF01764.20	Lipase (class 3)	1	0	5	5	4	4
GF_941	PF00450.17	Serine carboxypeptidase	0	0	14	0	0	0
GF_162	PF00155.16	Aminotransferase class I and II	5	1	6	5	14	6
GF_942	PF00701.17	Dihydrodipicolinate synthetase family	0	0	14	0	0	0
GF_123	PF00069.20	Protein kinase domain	7	1	8	8	11	10
GF_533	PF00201.13	UDP-glucoronosyl and UDP-glucosyl transferase	1	1	5	6	5	1
GF_943	PF05529.7	B-cell receptor-associated protein 31-like	0	0	0	14	0	0
GF_576	PF01031.15	Dynamin central region	0	1	10	3	2	2
GF_1261	PF07734.8	F-box associated	0	0	0	4	8	0
GF_1630	PF00646.28	F-box domain	0	1	9	0	0	0
GF_989	PF13456.1	Reverse transcriptase-like	0	4	4	1	0	4
GF_1635	PF07734.8	F-box associated	0	8	2	0	0	0
GF_14180	PF00931.17	NB-ARC domain	0	0	3	0	0	0
GF_14181	PF00646.28	F-box domain	0	0	3	0	0	0
GF_14140	PF00295.12	Glycosyl hydrolases family 28	0	0	3	0	0	0
GF_14142	PF00153.22	Mitochondrial carrier protein	0	0	3	0	0	0
GF_14183	PF00487.19	Fatty acid desaturase	0	0	3	0	0	0
GF_14144	PF00188.21	Cysteine-rich secretory protein family	0	0	3	0	0	0
GF_14185	PF08387.5	FBD	0	0	3	0	0	0
GF_14186	PF13499.1	EF-hand domain pair	0	0	3	0	0	0
GF_14145	PF00450.17	Serine carboxypeptidase	0	0	3	0	0	0
GF_14146	PF00227.21	Proteasome subunit	0	0	3	0	0	0
GF_2322	PF00013.24	KH domain	0	2	7	0	0	0
GF_14147	PF00096.21	Zinc finger, C2H2 type	0	0	3	0	0	0
GF_14148	PF10536.4	Plant mobile domain	0	0	3	0	0	0
GF_14149	PF00646.28	F-box domain	0	0	3	0	0	0
GF_3094	PF00069.20	Protein kinase domain	0	0	7	0	0	0
GF_7932	PF13345.1	Domain of unknown function (DUF4098)	0	0	0	5	0	0
GF_7937	PF00015.16	Methyl-accepting chemotaxis protein (MCP) signalling domain	0	0	0	5	0	0
GF_3059	PF00646.28	F-box domain	0	2	5	0	0	0
GF_12240	PF01190.12	Pollen proteins Ole e I like	0	0	0	4	0	0
GF_12200	PF00168.25	C2 domain	0	0	0	4	0	0
GF_12241	PF00201.13	UDP-glucoronosyl and UDP-glucosyl transferase	0	0	0	4	0	0
GF_8250	PF02604.14	Antitoxin Phd_YefM, type II toxin-antitoxin system	0	0	0	5	0	0
GF_4560	PF04526.8	Protein of unknown function (DUF568)	0	0	5	1	0	0
GF_12244	PF00931.17	NB-ARC domain	0	0	0	4	0	0
GF_12203	PF07228.7	Stage II sporulation protein E (SpoIIE)	0	0	0	4	0	0
GF_8251	PF00792.19	Phosphoinositide 3-kinase C2	0	0	0	5	0	0
GF_8252	PF07729.7	FCD domain	0	0	0	5	0	0
GF_12204	PF02151.14	UvrB/uvrC motif	0	0	0	4	0	0
GF_8253	PF03466.15	LysR substrate binding domain	0	0	0	5	0	0
GF_8254	PF05173.9	Dihydrodipicolinate reductase, C-terminus	0	0	0	5	0	0
GF_12206	PF14244.1	gag-polypeptide of LTR copia-type	0	0	0	4	0	0
GF_8255	PF01513.16	ATP-NAD kinase	0	0	0	5	0	0
GF_8214	PF01037.16	AsnC family	0	0	5	0	0	0
GF_8256	PF13456.1	Reverse transcriptase-like	0	0	0	5	0	0
GF_12249	PF12776.2	Myb/SANT-like DNA-binding domain	0	0	0	3	0	1
GF_12208	PF00931.17	NB-ARC domain	0	0	0	4	0	0
GF_8257	PF04043.10	Plant invertase/pectin methylesterase inhibitor	0	0	0	5	0	0
GF_12209	PF00520.26	Ion transport protein	0	0	0	4	0	0
GF_8258	PF12230.3	Pre-mRNA splicing factor PRP21 like protein	0	0	0	5	0	0
GF_8259	PF01357.16	Pollen allergen	0	0	0	5	0	0
GF_8218	PF07734.8	F-box associated	0	2	3	0	0	0
GF_4529	PF03004.9	Plant transposase (Ptta/En/Spm family)	0	1	5	0	0	0
GF_463	PF10536.4	Plant mobile domain	0	0	20	0	0	0
GF_422	PF00829.16	Ribosomal prokaryotic L21 protein	0	0	21	0	0	0
GF_5661	PF10392.4	Golgi transport complex subunit 5	0	0	0	6	0	0
GF_466	PF00112.18	Papain family cysteine protease	1	2	9	4	4	0
GF_5621	PF00319.13	SRF-type transcription factor (DNA-binding and dimerisation domain)	0	0	6	0	0	0
GF_1193	PF01810.13	LysE type translocator	0	0	12	0	0	0
GF_5662	PF14071.1	Putative coat protein	0	0	0	6	0	0
GF_5663	PF00672.20	HAMP domain	0	0	0	6	0	0
GF_1112	PF00085.15	Thioredoxin	0	0	12	0	0	0
GF_5664	PF08145.7	BOP1NT (NUC169) domain	0	0	0	6	0	0
GF_1564	PF04827.9	Plant transposon protein	0	10	1	0	0	0
GF_5624	PF06839.7	GRF zinc finger	0	0	6	0	0	0
GF_1115	PF00520.26	Ion transport protein	1	3	6	2	0	0
GF_1157	PF13962.1	Domain of unknown function	0	0	12	0	0	0
GF_1116	PF02365.10	No apical meristem (NAM) protein	0	0	12	0	0	0
GF_1117	PF01739.13	CheR methyltransferase, SAM binding domain	0	0	12	0	0	0
GF_1199	PF13947.1	Wall-associated receptor kinase galacturonan-binding	0	4	8	0	0	0
GF_14890	PF03446.10	NAD binding domain of 6-phosphogluconate dehydrogenase	0	0	0	3	0	0
GF_14850	PF02771.11	Acyl-CoA dehydrogenase, N-terminal domain	0	0	0	3	0	0
GF_14891	PF07172.6	Glycine rich protein family	0	0	0	3	0	0
GF_14481	PF04819.7	Family of unknown function (DUF716)	0	0	0	3	0	0
GF_14892	PF00581.15	Rhodanese-like domain	0	0	0	3	0	0
GF_14441	PF00806.14	Pumilio-family RNA binding repeat	0	0	0	3	0	0
GF_14851	PF02371.11	Transposase IS116/IS110/IS902 family	0	0	0	3	0	0
GF_14482	PF01734.17	Patatin-like phospholipase	0	0	0	3	0	0
GF_14483	PF12819.2	Carbohydrate-binding protein of the ER	0	0	0	3	0	0
GF_14893	PF00190.17	Cupin	0	0	0	3	0	0
GF_14852	PF00490.16	Delta-aminolevulinic acid dehydratase	0	0	0	3	0	0
GF_14401	PF01040.13	UbiA prenyltransferase family	0	0	0	3	0	0
GF_14894	PF00003.17	7 transmembrane sweet-taste receptor of 3 GCPR	0	0	0	3	0	0
GF_14853	PF07715.10	TonB-dependent Receptor Plug Domain	0	0	0	3	0	0
GF_14854	PF01400.19	Astacin (Peptidase family M12A)	0	0	0	3	0	0
GF_14895	PF00530.13	Scavenger receptor cysteine-rich domain	0	0	0	3	0	0
GF_14403	PF00069.20	Protein kinase domain	0	0	0	3	0	0
GF_14445	PF08295.7	Sin3 family co-repressor	0	0	0	3	0	0
GF_14855	PF00261.15	Tropomyosin	0	0	0	3	0	0
GF_14404	PF00198.18	2-oxoacid dehydrogenases acyltransferase (catalytic domain)	0	0	0	3	0	0
GF_14856	PF01380.17	SIS domain	0	0	0	3	0	0
GF_14897	PF00664.18	ABC transporter transmembrane region	0	0	0	3	0	0
GF_14446	PF02458.10	Transferase family	0	0	0	3	0	0
GF_2622	PF05699.9	hAT family C-terminal dimerisation region	0	0	0	8	0	0
GF_14857	PF06969.11	HemN C-terminal domain	0	0	0	3	0	0
GF_14406	PF02737.13	3-hydroxyacyl-CoA dehydrogenase, NAD binding domain	0	0	0	3	0	0
GF_14898	PF13456.1	Reverse transcriptase-like	0	0	0	3	0	0
GF_2665	PF05617.6	Prolamin-like	0	0	0	8	0	0
GF_14899	PF02706.10	Chain length determinant protein	0	0	0	3	0	0
GF_14858	PF00232.13	Glycosyl hydrolase family 1	0	0	0	3	0	0
GF_14407	PF00112.18	Papain family cysteine protease	0	0	0	3	0	0
GF_14859	PF13408.1	Recombinase zinc beta ribbon domain	0	0	0	3	0	0
GF_14408	PF00249.26	Myb-like DNA-binding domain	0	0	0	3	0	0
GF_14449	PF00657.17	GDSL-like Lipase/Acylhydrolase	0	0	0	3	0	0
GF_2626	PF05278.7	Arabidopsis phospholipase-like protein (PEARLI 4)	0	0	0	8	0	0
GF_3398	PF01595.15	Domain of unknown function DUF21	0	0	0	7	0	0
GF_12131	PF00646.28	F-box domain	0	0	4	0	0	0
GF_12132	PF05192.13	MutS domain III	0	0	4	0	0	0
GF_12501	PF07172.6	Glycine rich protein family	0	0	4	0	0	0
GF_12502	PF00899.16	ThiF family	0	0	4	0	0	0
GF_12133	PF00004.24	ATPase family associated with various cellular activities (AAA)	0	0	4	0	0	0
GF_12134	PF08268.7	F-box associated domain	0	0	4	0	0	0
GF_12503	PF00534.15	Glycosyl transferases group 1	0	0	4	0	0	0
GF_12504	PF05811.8	Eukaryotic protein of unknown function (DUF842)	0	0	4	0	0	0
GF_12505	PF03741.11	Integral membrane protein TerC family	0	0	4	0	0	0
GF_12136	PF02298.12	Plastocyanin-like domain	0	1	3	0	0	0
GF_4495	PF00069.20	Protein kinase domain	0	0	6	0	0	0
GF_12137	PF01504.13	Phosphatidylinositol-4-phosphate 5-Kinase	0	0	4	0	0	0
GF_12507	PF03260.8	Lepidopteran low molecular weight (30 kD) lipoprotein	0	0	4	0	0	0
GF_12138	PF02365.10	No apical meristem (NAM) protein	0	0	4	0	0	0
GF_4414	PF12796.2	Ankyrin repeats (3 copies)	0	0	6	0	0	0
GF_12508	PF00240.18	Ubiquitin family	0	0	4	0	0	0
GF_12139	PF02365.10	No apical meristem (NAM) protein	0	0	4	0	0	0
GF_12509	PF09827.4	CRISPR associated protein Cas2	0	0	4	0	0	0
GF_4416	PF01031.15	Dynamin central region	0	0	5	1	0	0
GF_90	PF07714.12	Protein tyrosine kinase	7	5	17	12	2	11
GF_91	PF00931.17	NB-ARC domain	2	9	22	14	4	3
GF_10	PF07714.12	Protein tyrosine kinase	19	25	63	25	49	18
GF_52	PF00232.13	Glycosyl hydrolase family 1	9	6	34	7	8	14
GF_53	PF13952.1	Domain of unknown function (DUF4216)	0	0	1	0	75	0
GF_393	PF01554.13	MatE	3	0	6	2	5	6
GF_94	PF01965.19	DJ-1/PfpI family	0	0	53	0	0	0
GF_13	PF14303.1	No apical meristem-associated C-terminal domain	0	1	179	0	0	0
GF_394	PF07734.8	F-box associated	0	18	4	0	0	0
GF_14	PF10243.4	Microtubule-binding protein MIP-T3	0	0	174	0	0	0
GF_1491	PF00078.22	Reverse transcriptase (RNA-dependent DNA polymerase)	0	0	0	11	0	0
GF_15	PF00182.14	Chitinase class I	0	0	145	1	0	1
GF_56	PF04031.8	Las1-like	0	0	74	0	0	0
GF_397	PF02458.10	Transferase family	1	5	11	1	1	3
GF_1820	PF00646.28	F-box domain	0	6	1	2	1	0
GF_57	PF01852.14	START domain	7	4	8	8	34	12
GF_99	PF03936.11	Terpene synthase family, metal binding domain	5	7	16	7	13	3
GF_5593	PF00031.16	Cystatin domain	0	3	3	0	0	0
GF_767	PF02458.10	Transferase family	0	0	14	1	0	0
GF_18	PF00149.23	Calcineurin-like phosphoesterase	0	0	131	0	0	0
GF_1085	PF14291.1	Domain of unknown function (DUF4371)	0	11	2	0	0	0
GF_728	PF03080.10	Domain of unknown function (DUF239)	0	1	0	2	13	0
GF_1086	PF04445.8	Putative SAM-dependent methyltransferase	0	0	13	0	0	0
GF_1007	PF01095.14	Pectinesterase	1	0	6	1	2	3
GF_5599	PF00319.13	SRF-type transcription factor (DNA-binding and dimerisation domain)	0	2	4	0	0	0
GF_14780	PF00700.16	Bacterial flagellin C-terminal helical region	0	0	3	0	0	0
GF_14781	PF00230.15	Major intrinsic protein	0	0	3	0	0	0
GF_14782	PF13306.1	Leucine rich repeats (6 copies)	0	0	3	0	0	0
GF_14741	PF12819.2	Carbohydrate-binding protein of the ER	0	0	3	0	0	0
GF_2180	PF00234.17	Protease inhibitor/seed storage/LTP family	1	0	0	4	2	2
GF_14783	PF01757.17	Acyltransferase family	0	0	3	0	0	0
GF_14784	PF06094.7	AIG2-like family	0	0	3	0	0	0
GF_2140	PF07676.7	WD40-like Beta Propeller Repeat	0	0	0	9	0	0
GF_14785	PF07686.12	Immunoglobulin V-set domain	0	0	3	0	0	0
GF_14786	PF13350.1	Tyrosine phosphatase family	0	0	3	0	0	0
GF_14745	PF03754.8	Domain of unknown function (DUF313)	0	0	3	0	0	0
GF_14377	PF02902.14	Ulp1 protease family, C-terminal catalytic domain	0	0	0	3	0	0
GF_14787	PF12698.2	ABC-2 family transporter protein	0	0	3	0	0	0
GF_2144	PF04504.9	Protein of unknown function, DUF573	0	1	0	7	0	1
GF_2185	PF00067.17	Cytochrome P450	0	0	0	3	4	2
GF_14747	PF00919.15	Uncharacterized protein family UPF0004	0	0	3	0	0	0
GF_14789	PF03958.12	Bacterial type II/III secretion system short domain	0	0	3	0	0	0
GF_14379	PF03835.10	Rad4 transglutaminase-like domain	0	0	0	3	0	0
GF_2926	PF00403.21	Heavy-metal-associated domain	0	2	5	0	1	0
GF_2929	PF00534.15	Glycosyl transferases group 1	0	0	8	0	0	0
GF_7790	PF13418.1	Galactose oxidase, central domain	0	2	3	0	0	0
GF_3651	PF13424.1	Tetratricopeptide repeat	0	0	1	0	6	0
GF_7752	PF13639.1	Ring finger domain	0	1	4	0	0	0
GF_7753	PF00646.28	F-box domain	0	0	5	0	0	0
GF_7794	PF05498.6	Rapid ALkalinization Factor (RALF)	0	0	5	0	0	0
GF_7795	PF11443.3	Domain of unknown function (DUF2828)	0	0	5	0	0	0
GF_7713	PF00854.16	POT family	0	0	5	0	0	0
GF_7797	PF04106.7	Autophagy protein Apg5	0	0	4	1	0	0
GF_7798	PF00642.19	Zinc finger C-x8-C-x5-C-x3-H type (and similar)	0	0	5	0	0	0
GF_7758	PF07889.7	Protein of unknown function (DUF1664)	0	0	5	0	0	0
GF_7719	PF13456.1	Reverse transcriptase-like	0	0	5	0	0	0
GF_12060	PF00343.15	Carbohydrate phosphorylase	0	0	4	0	0	0
GF_12471	PF00225.18	Kinesin motor domain	0	0	4	0	0	0
GF_12062	PF02991.11	Autophagy protein Atg8 ubiquitin like	0	0	4	0	0	0
GF_12472	PF13639.1	Ring finger domain	0	0	4	0	0	0
GF_4381	PF05056.7	Protein of unknown function (DUF674)	0	0	6	0	0	0
GF_4751	PF02365.10	No apical meristem (NAM) protein	0	0	0	6	0	0
GF_12065	PF07983.8	X8 domain	0	0	4	0	0	0
GF_12475	PF01627.18	Hpt domain	0	0	4	0	0	0
GF_12066	PF00190.17	Cupin	0	1	3	0	0	0
GF_4384	PF04043.10	Plant invertase/pectin methylesterase inhibitor	0	0	6	0	0	0
GF_12477	PF07714.12	Protein tyrosine kinase	0	0	4	0	0	0
GF_12478	PF01391.13	Collagen triple helix repeat (20 copies)	0	0	4	0	0	0
GF_12068	PF00520.26	Ion transport protein	0	0	4	0	0	0
GF_12479	PF01453.19	D-mannose binding lectin	0	0	4	0	0	0
GF_280	PF01554.13	MatE	1	4	8	2	9	3
GF_651	PF00049.13	Insulin/IGF/Relaxin family	0	0	0	15	0	2
GF_202	PF00931.17	NB-ARC domain	1	3	24	4	1	0
GF_284	PF06156.8	Protein of unknown function (DUF972)	0	0	27	0	0	0
GF_614	PF11443.3	Domain of unknown function (DUF2828)	0	0	17	0	0	0
GF_1381	PF01370.16	NAD dependent epimerase/dehydratase family	0	0	11	0	0	0
GF_245	PF14226.1	non-haem dioxygenase in morphine synthesis N-terminal	4	1	8	3	8	5
GF_657	PF13456.1	Reverse transcriptase-like	0	16	1	0	0	0
GF_1793	PF01190.12	Pollen proteins Ole e I like	0	0	0	10	0	0
GF_1711	PF13639.1	Ring finger domain	0	0	4	5	0	1
GF_248	PF00264.15	Common central domain of tyrosinase	1	2	8	13	1	4
GF_659	PF02811.14	PHP domain	0	0	0	17	0	0
GF_1305	PF13424.1	Tetratricopeptide repeat	0	0	12	0	0	0
GF_14221	PF00931.17	NB-ARC domain	0	0	3	0	0	0
GF_2480	PF13602.1	Zinc-binding dehydrogenase	0	0	7	1	0	0
GF_14222	PF13416.1	Bacterial extracellular solute-binding protein	0	0	3	0	0	0
GF_14264	PF13340.1	Putative transposase of IS4/5 family (DUF4096)	0	0	3	0	0	0
GF_14266	PF13921.1	Myb-like DNA-binding domain	0	0	3	0	0	0
GF_14225	PF00201.13	UDP-glucoronosyl and UDP-glucosyl transferase	0	0	3	0	0	0
GF_14226	PF03398.9	Regulator of Vps4 activity in the MVB pathway	0	0	3	0	0	0
GF_2443	PF01351.13	Ribonuclease HII	0	0	8	0	0	0
GF_14267	PF00350.18	Dynamin family	0	0	3	0	0	0
GF_2486	PF14226.1	non-haem dioxygenase in morphine synthesis N-terminal	0	0	6	2	0	0
GF_2404	PF03105.14	SPX domain	0	0	8	0	0	0
GF_14228	PF12776.2	Myb/SANT-like DNA-binding domain	0	0	3	0	0	0
GF_2446	PF01826.12	Trypsin Inhibitor like cysteine rich domain	0	2	6	0	0	0
GF_2038	PF14226.1	non-haem dioxygenase in morphine synthesis N-terminal	0	1	8	0	0	0
GF_2449	PF08268.7	F-box associated domain	0	1	6	0	1	0
GF_17160			0	0	2	0	0	0
GF_14440			0	1	0	2	0	0
GF_18333			0	0	1	1	0	0
GF_16389			0	0	0	2	0	0
GF_8094			0	0	1	1	2	1
GF_10984			0	1	1	1	1	1
GF_16015			0	0	2	0	0	0
GF_15393			0	0	0	1	1	1
GF_15996			0	0	2	0	0	0
GF_5336			0	1	1	1	2	1
GF_17175			0	0	2	0	0	0
GF_8211			0	0	2	1	2	0
GF_12322			0	0	1	0	2	1
GF_13198			0	0	1	1	1	1
GF_13903			0	0	1	1	1	1
GF_12125			0	0	2	2	0	0
GF_386			2	3	6	3	3	5
GF_17684			0	0	0	2	0	0
GF_17522			0	0	0	2	0	0
GF_15627			0	0	0	1	1	1
GF_16260			0	0	0	2	0	0
GF_15953			0	0	2	0	0	0
GF_17545			0	0	0	2	0	0
GF_17468			0	0	0	2	0	0
GF_16394			0	0	0	2	0	0
GF_8881			0	0	1	1	1	2
GF_104			6	8	12	6	10	7
GF_2197			1	1	1	2	2	2
GF_13178			0	1	1	0	1	1
GF_14152			0	0	2	1	0	0
GF_15932			0	0	2	0	0	0
GF_18420			0	0	0	1	1	0
GF_17525			0	0	0	2	0	0
GF_15433			0	1	1	1	0	0
GF_18324			0	0	1	1	0	0
GF_649			2	4	3	2	3	3
GF_15590			0	1	1	1	0	0
GF_3691			0	1	2	1	2	1
GF_17244			0	0	2	0	0	0
GF_1797			1	1	2	3	2	1
GF_16285			0	0	0	2	0	0
GF_14742			0	0	3	0	0	0
GF_16190			0	0	0	2	0	0
GF_8447			0	1	1	1	1	1
GF_16421			0	0	0	2	0	0
GF_13811			0	1	1	1	0	1
GF_18133			0	1	1	0	0	0
GF_17194			0	0	2	0	0	0
GF_15049			0	0	1	1	1	0
GF_15165			0	0	1	1	1	0
GF_13187			0	0	1	1	1	1
GF_15493			0	0	0	1	1	1
GF_972			1	1	2	2	5	2
GF_15668			0	1	1	0	0	1
GF_18301			0	0	1	1	0	0
GF_18762			0	0	1	0	0	1
GF_16258			0	0	0	2	0	0
GF_7979			0	2	1	0	0	2
GF_1587			0	2	2	3	1	2
GF_16384			0	0	0	2	0	0
GF_7925			0	0	1	2	1	1
GF_320			3	2	8	3	7	2
GF_17343			0	0	2	0	0	0
GF_13979			0	0	1	1	1	1
GF_18791			0	0	0	1	0	1
GF_18339			0	0	1	1	0	0
GF_16417			0	0	0	2	0	0
GF_15800			0	0	2	0	0	0
GF_15989			0	0	2	0	0	0
GF_17490			0	0	0	2	0	0
GF_17691			0	0	0	2	0	0
GF_15591			0	0	1	1	0	1
GF_16227			0	0	0	2	0	0
GF_16331			0	0	0	2	0	0
GF_12017			0	0	1	2	1	1
GF_5447			0	1	1	1	2	1
GF_2162			1	1	2	2	2	1
GF_18474			0	0	0	1	1	0
GF_15864			0	0	2	0	0	0
GF_2523			1	0	2	2	2	1
GF_15741			0	0	2	0	0	0
GF_18915			0	1	0	1	0	0
GF_18309			0	0	1	1	0	0
GF_874			2	0	3	3	3	3
GF_16333			0	0	0	2	0	0
GF_18329			0	0	1	1	0	0
GF_12663			0	0	1	1	1	1
GF_5388			0	1	1	1	2	1
GF_16284			0	0	0	2	0	0
GF_2335			1	1	2	2	2	1
GF_18893			0	1	0	1	0	0
GF_15136			0	0	1	0	1	1
GF_15036			0	0	1	1	1	0
GF_16221			0	0	0	2	0	0
GF_18836			0	1	1	0	0	0
GF_16017			0	0	2	0	0	0
GF_16019			0	0	2	0	0	0
GF_1860			1	1	2	1	3	2
GF_15519			0	1	1	1	0	0
GF_16010			0	0	2	0	0	0
GF_17337			0	0	2	0	0	0
GF_17627			0	0	0	2	0	0
GF_13179			0	0	1	0	2	1
GF_12359			0	0	1	1	2	0
GF_15729			0	1	1	1	0	0
GF_18894			0	1	1	0	0	0
GF_14734			0	0	2	1	0	0
GF_18311			0	0	0	1	1	0
GF_12755			0	0	1	1	1	1
GF_15158			0	0	1	0	1	1
GF_909			2	0	3	3	3	3
GF_18470			0	0	0	1	1	0
GF_15768			0	0	2	0	0	0
GF_16173			0	0	0	2	0	0
GF_1623			1	1	2	2	3	1
GF_13149			0	1	1	1	1	0
GF_18874			0	1	1	0	0	0
GF_10879			0	1	1	1	1	1
GF_15717			0	0	1	0	1	1
GF_18386			0	0	0	1	1	0
GF_13024			0	0	1	1	1	1
GF_18675			0	0	1	0	0	1
GF_1477			1	1	3	2	2	2
GF_18092			0	1	1	0	0	0
GF_9982			0	1	1	1	1	1
GF_15490			0	0	1	1	1	0
GF_17497			0	0	0	2	0	0
GF_2336			1	1	2	2	2	1
GF_17260			0	0	2	0	0	0
GF_8136			0	0	1	1	2	1
GF_1354			1	2	2	2	2	2
GF_2616			1	0	2	2	2	1
GF_203			3	2	6	6	10	6
GF_15756			0	0	2	0	0	0
GF_16286			0	0	0	2	0	0
GF_13218			0	0	1	1	1	1
GF_15175			0	0	1	1	1	0
GF_17556			0	0	0	2	0	0
GF_18573			0	0	0	1	0	1
GF_15796			0	0	2	0	0	0
GF_15389			0	0	1	1	0	1
GF_8260			0	0	1	2	1	1
GF_18663			0	0	1	0	0	1
GF_18819			0	0	0	1	0	1
GF_8156			0	0	1	1	2	1
GF_16373			0	0	0	2	0	0
GF_1852			1	1	1	2	3	2
GF_17580			0	0	0	2	0	0
GF_4524			0	1	2	0	2	1
GF_15120			0	0	1	1	1	0
GF_17222			0	0	2	0	0	0
GF_15854			0	0	2	0	0	0
GF_17572			0	0	0	2	0	0
GF_12360			0	0	1	1	2	0
GF_11678			0	0	2	1	1	1
GF_17515			0	0	0	2	0	0
GF_305			3	3	5	6	5	3
GF_18116			0	0	1	0	1	0
GF_15533			0	0	0	1	2	0
GF_18492			0	0	1	1	0	0
GF_2244			1	0	2	2	3	1
GF_17615			0	0	0	2	0	0
GF_14391			0	0	0	2	0	1
GF_18280			0	0	1	1	0	0
GF_17458			0	0	0	2	0	0
GF_13945			0	1	1	1	1	0
GF_18457			0	0	1	1	0	0
GF_18701			0	0	0	1	0	1
GF_17610			0	0	0	2	0	0
GF_15106			0	0	1	1	1	0
GF_14743			0	0	2	1	0	0
GF_16372			0	0	0	2	0	0
GF_14376			0	0	0	3	0	0
GF_11985			0	1	1	1	1	1
GF_15046			0	0	1	1	1	0
GF_12773			0	1	1	1	1	0
GF_1680			1	2	3	1	2	1
GF_12236			0	0	1	2	0	1
GF_18900			0	1	0	1	0	0
GF_16367			0	0	0	2	0	0
GF_17317			0	0	2	0	0	0
GF_17568			0	0	0	2	0	0
GF_18943			0	1	1	0	0	0
GF_2426			0	1	2	1	2	2
GF_17512			0	0	0	2	0	0
GF_15917			0	0	2	0	0	0
GF_12852			0	0	1	1	1	1
GF_15074			0	0	1	0	1	1
GF_7977			0	1	1	1	0	2
GF_7747			0	0	2	1	1	1
GF_15616			0	0	0	1	1	1
GF_10114			0	1	1	1	1	1
GF_17531			0	0	0	2	0	0
GF_17595			0	0	0	2	0	0
GF_14399			0	1	0	2	0	0
GF_1150			0	2	2	1	6	1
GF_952			1	0	5	2	2	3
GF_16184			0	0	0	2	0	0
GF_17347			0	0	2	0	0	0
GF_16423			0	0	0	2	0	0
GF_15650			0	0	1	1	0	1
GF_12149			0	1	2	0	1	0
GF_17592			0	0	0	2	0	0
GF_18479			0	0	0	1	1	0
GF_12719			0	0	1	1	1	1
GF_17696			0	0	0	2	0	0
GF_18390			0	0	1	1	0	0
GF_15549			0	0	0	1	1	1
GF_17481			0	0	0	2	0	0
GF_18364			0	0	1	1	0	0
GF_8124			0	1	1	1	2	0
GF_12455			0	3	0	1	0	0
GF_15991			0	0	2	0	0	0
GF_13816			0	1	1	1	1	0
GF_4695			0	1	1	2	1	1
GF_13044			0	0	1	1	1	1
GF_16264			0	0	0	2	0	0
GF_17221			0	0	2	0	0	0
GF_18876			0	1	1	0	0	0
GF_15862			0	0	2	0	0	0
GF_13011			0	0	1	1	1	1
GF_15957			0	0	2	0	0	0
GF_10616			0	0	1	1	2	1
GF_17164			0	0	2	0	0	0
GF_18606			0	0	0	1	0	1
GF_14457			0	0	1	2	0	0
GF_13201			0	1	1	1	1	0
GF_11717			0	1	1	1	1	1
GF_15521			0	0	1	1	0	1
GF_12797			0	0	1	1	1	1
GF_17270			0	0	2	0	0	0
GF_18502			0	0	1	1	0	0
GF_15920			0	0	2	0	0	0
GF_15907			0	0	2	0	0	0
GF_15063			0	0	1	1	0	1
GF_15546			0	0	1	1	1	0
GF_17280			0	0	2	0	0	0
GF_12318			0	0	1	0	3	0
GF_128			6	4	10	7	9	8
GF_16239			0	0	0	2	0	0
GF_1803			1	0	1	2	2	4
GF_14224			0	1	2	0	0	0
GF_15153			0	0	1	1	1	0
GF_18256			0	0	1	1	0	0
GF_7783			0	1	2	0	1	1
GF_17688			0	0	0	2	0	0
GF_2668			1	0	2	2	2	1
GF_14079			0	0	1	1	1	1
GF_14078			0	1	1	1	0	1
GF_15847			0	0	2	0	0	0
GF_15960			0	0	2	0	0	0
GF_17519			0	0	0	2	0	0
GF_10178			0	1	1	1	1	1
GF_3058			0	0	3	0	2	2
GF_12396			0	0	1	1	2	0
GF_15901			0	0	2	0	0	0
GF_18119			0	0	1	0	1	0
GF_15529			0	0	0	1	1	1
GF_17540			0	0	0	2	0	0
GF_4516			0	1	2	1	1	1
GF_17243			0	0	2	0	0	0
GF_17233			0	0	2	0	0	0
GF_1831			1	1	1	2	2	3
GF_17480			0	0	0	2	0	0
GF_15113			0	1	1	0	1	0
GF_14005			0	0	1	1	1	1
GF_18952			0	1	1	0	0	0
GF_9530			0	1	1	1	1	1
GF_15963			0	0	2	0	0	0
GF_15384			0	1	1	1	0	0
GF_734			1	1	3	3	5	3
GF_17692			0	0	0	2	0	0
GF_2327			0	3	2	1	1	2
GF_18384			0	0	0	1	1	0
GF_18589			0	0	0	1	0	1
GF_13935			0	0	1	1	1	1
GF_17293			0	0	2	0	0	0
GF_13395			0	1	1	1	1	0
GF_9401			0	1	1	1	1	1
GF_12468			0	1	2	1	0	0
GF_12798			0	0	1	1	1	1
GF_7799			0	0	2	0	2	1
GF_196			4	2	9	5	7	6
GF_18117			0	0	1	0	1	0
GF_1798			1	1	2	3	2	1
GF_16177			0	0	0	2	0	0
GF_7694			0	0	2	0	2	1
GF_17601			0	0	0	2	0	0
GF_12983			0	1	0	1	1	1
GF_2231			1	1	1	2	2	2
GF_2722			1	0	1	2	2	2
GF_18905			0	1	1	0	0	0
GF_14238			0	0	2	1	0	0
GF_17484			0	0	0	2	0	0
GF_15515			0	0	1	1	1	0
GF_2019			1	0	2	2	2	2
GF_15905			0	0	2	0	0	0
GF_18447			0	0	0	1	1	0
GF_14172			0	1	2	0	0	0
GF_15655			0	0	1	1	0	1
GF_17510			0	0	0	2	0	0
GF_18740			0	0	0	1	0	1
GF_12453			0	2	1	1	0	0
GF_15806			0	0	2	0	0	0
GF_18380			0	0	1	1	0	0
GF_18964			0	1	0	1	0	0
GF_16267			0	0	0	2	0	0
GF_2483			0	0	3	1	2	2
GF_15808			0	0	2	0	0	0
GF_18527			0	0	0	1	0	1
GF_15403			0	0	1	1	0	1
GF_17228			0	0	2	0	0	0
GF_15565			0	0	0	1	1	1
GF_12470			0	0	2	0	1	1
GF_1580			1	1	2	2	2	3
GF_17449			0	0	0	2	0	0
GF_17467			0	0	0	2	0	0
GF_15792			0	0	2	0	0	0
GF_18968			0	0	1	0	1	0
GF_18817			0	0	0	1	0	1
GF_18543			0	0	1	1	0	0
GF_18321			0	0	1	1	0	0
GF_18428			0	0	0	1	1	0
GF_17183			0	0	2	0	0	0
GF_15066			0	0	1	1	1	0
GF_12476			0	0	2	1	0	1
GF_18867			0	1	1	0	0	0
GF_18695			0	0	0	1	0	1
GF_14198			0	0	2	1	0	0
GF_1881			1	1	2	2	2	2
GF_11020			0	1	1	1	1	1
GF_16192			0	0	0	2	0	0
GF_15929			0	0	2	0	0	0
GF_18423			0	0	0	1	1	0
GF_15151			0	0	0	1	1	1
GF_12067			0	2	2	0	0	0
GF_15069			0	0	1	1	1	0
GF_15861			0	0	2	0	0	0
GF_12730			0	0	1	1	1	1
GF_12212			0	0	0	2	2	0
GF_17581			0	0	0	2	0	0
GF_1835			1	1	1	2	2	3
GF_12262			0	1	1	2	0	0
GF_2390			1	0	2	2	2	2
GF_18411			0	0	1	1	0	0
GF_15893			0	0	2	0	0	0
GF_15359			0	0	1	1	1	0
GF_15682			0	0	1	0	1	1
GF_17612			0	0	0	2	0	0
GF_13096			0	0	1	1	1	1
GF_12467			0	1	2	0	1	0
GF_12404			0	0	0	1	2	1
GF_15108			0	0	1	0	1	1
GF_14740			0	0	2	0	1	0
GF_17566			0	0	0	2	0	0
GF_8941			0	1	1	1	1	1
GF_15018			0	0	1	1	1	0
GF_13146			0	0	1	1	1	1
GF_13867			0	0	1	1	1	1
GF_15666			0	0	1	0	1	1
GF_2201			1	0	2	2	2	2
GF_15769			0	0	2	0	0	0
GF_18954			0	1	0	1	0	0
GF_18925			0	1	1	0	0	0
GF_15651			0	0	1	1	0	1
GF_17570			0	0	0	2	0	0
GF_18120			0	0	1	0	1	0
GF_17165			0	0	2	0	0	0
GF_16014			0	0	2	0	0	0
GF_15191			0	0	1	1	1	0
GF_13180			0	0	1	1	1	1
GF_17567			0	0	0	2	0	0
GF_13321			0	0	1	1	1	1
GF_15067			0	0	1	1	1	0
GF_18683			0	0	0	1	0	1
GF_15137			0	0	1	0	1	1
GF_15939			0	0	2	0	0	0
GF_16195			0	0	0	2	0	0
GF_17368			0	0	2	0	0	0
GF_295			3	2	6	6	5	4
GF_8361			0	1	1	1	1	1
GF_17499			0	0	0	2	0	0
GF_16208			0	0	0	2	0	0
GF_17500			0	0	0	2	0	0
GF_13773			0	0	1	1	1	1
GF_4885			0	0	2	1	1	2
GF_18123			0	0	1	0	1	0
GF_5017			0	1	1	1	2	1
GF_2037			1	1	2	2	1	2
GF_764			2	2	3	2	3	3
GF_18426			0	0	0	1	1	0
GF_16297			0	0	0	2	0	0
GF_17247			0	0	2	0	0	0
GF_12819			0	0	1	1	1	1
GF_1118			1	1	4	3	2	1
GF_8016			0	0	0	1	4	0
GF_9713			0	1	1	1	1	1
GF_14174			0	1	2	0	0	0
GF_13377			0	0	1	1	1	1
GF_5230			0	1	1	1	2	1
GF_18651			0	0	0	1	0	1
GF_11870			0	1	1	1	1	1
GF_12715			0	0	1	0	1	2
GF_18565			0	0	0	1	0	1
GF_2376			1	2	2	2	1	1
GF_12718			0	0	1	1	1	1
GF_2151			1	1	2	2	2	1
GF_2255			0	1	1	1	5	1
GF_17279			0	0	2	0	0	0
GF_17284			0	0	2	0	0	0
GF_18820			0	0	1	0	0	1
GF_18424			0	0	1	1	0	0
GF_12761			0	1	1	0	1	1
GF_17170			0	0	2	0	0	0
GF_18735			0	1	1	0	0	0
GF_17185			0	0	2	0	0	0
GF_18052			0	0	2	0	0	0
GF_18441			0	0	1	1	0	0
GF_1294			1	1	2	1	5	2
GF_18088			0	0	1	0	1	0
GF_14039			0	0	1	1	1	1
GF_16175			0	0	0	2	0	0
GF_18458			0	0	1	1	0	0
GF_14424			0	0	1	2	0	0
GF_18932			0	1	1	0	0	0
GF_15140			0	0	1	1	1	0
GF_15869			0	0	2	0	0	0
GF_12814			0	0	1	1	1	1
GF_18601			0	0	1	0	0	1
GF_15790			0	0	2	0	0	0
GF_17660			0	0	0	2	0	0
GF_18453			0	0	1	1	0	0
GF_17505			0	0	0	2	0	0
GF_18098			0	0	1	0	1	0
GF_2178			1	0	1	2	2	3
GF_16222			0	0	0	2	0	0
GF_17341			0	0	2	0	0	0
GF_17611			0	0	0	2	0	0
GF_1373			1	1	2	2	3	2
GF_17560			0	0	0	2	0	0
GF_15863			0	0	2	0	0	0
GF_17232			0	0	2	0	0	0
GF_14681			0	0	1	0	2	0
GF_18972			0	0	1	0	1	0
GF_15770			0	0	2	0	0	0
GF_12764			0	0	1	1	1	1
GF_15789			0	0	2	0	0	0
GF_2363			1	2	1	2	1	2
GF_16273			0	0	0	2	0	0
GF_15715			0	1	1	0	0	1
GF_3983			0	1	1	1	2	2
GF_2202			1	0	2	1	3	2
GF_18950			0	1	1	0	0	0
GF_13083			0	0	1	1	1	1
GF_18553			0	0	0	1	1	0
GF_18787			0	0	0	1	0	1
GF_701			2	1	3	2	5	3
GF_15782			0	0	2	0	0	0
GF_15705			0	0	1	0	1	1
GF_15787			0	0	2	0	0	0
GF_13834			0	1	1	1	1	0
GF_3513			0	1	1	1	1	3
GF_1875			1	0	1	2	4	2
GF_18283			0	0	0	1	1	0
GF_15427			0	0	1	1	0	1
GF_16160			0	0	0	2	0	0
GF_16368			0	0	0	2	0	0
GF_13192			0	0	1	1	1	1
GF_18490			0	0	1	1	0	0
GF_17594			0	0	0	2	0	0
GF_8113			0	0	1	1	2	1
GF_4559			0	0	2	4	0	0
GF_2208			1	1	2	1	2	2
GF_15371			0	0	1	1	1	0
GF_7714			0	0	2	1	2	0
GF_12893			0	0	1	1	1	1
GF_18512			0	0	1	1	0	0
GF_15906			0	0	2	0	0	0
GF_2011			0	1	3	2	2	1
GF_15576			0	0	1	1	0	1
GF_15914			0	0	2	0	0	0
GF_15168			0	0	1	0	1	1
GF_7896			0	0	1	2	1	1
GF_8173			0	1	1	1	2	0
GF_18639			0	0	1	0	0	1
GF_18810			0	0	1	0	0	1
GF_7755			0	0	2	1	1	1
GF_18059			0	0	2	0	0	0
GF_2046			1	1	2	2	2	1
GF_18243			0	0	1	1	0	0
GF_18863			0	1	1	0	0	0
GF_356			3	3	5	4	6	2
GF_2872			1	0	2	2	2	1
GF_18958			0	1	1	0	0	0
GF_17432			0	0	0	2	0	0
GF_12036			0	2	2	0	0	0
GF_15619			0	0	0	1	1	1
GF_14433			0	1	0	2	0	0
GF_17613			0	0	0	2	0	0
GF_13374			0	0	1	1	1	1
GF_18729			0	0	1	0	0	1
GF_12844			0	0	1	1	1	1
GF_16354			0	0	0	2	0	0
GF_2683			1	0	2	1	2	2
GF_17330			0	0	2	0	0	0
GF_18673			0	0	0	1	0	1
GF_15361			0	0	1	1	1	0
GF_17157			0	0	2	0	0	0
GF_1081			1	2	2	2	4	2
GF_17625			0	0	0	2	0	0
GF_8180			0	0	1	1	2	1
GF_3329			0	1	1	3	1	1
GF_262			4	3	5	5	6	5
GF_15110			0	0	1	0	1	1
GF_15143			0	0	1	1	1	0
GF_15132			0	0	1	0	1	1
GF_2640			1	2	3	2	0	0
GF_3493			0	1	1	1	2	2
GF_17516			0	0	0	2	0	0
GF_13063			0	0	1	1	1	1
GF_9616			0	0	1	1	2	1
GF_15527			0	0	0	1	1	1
GF_15652			0	0	1	0	1	1
GF_18697			0	0	0	1	0	1
GF_18788			0	0	0	1	0	1
GF_17182			0	0	2	0	0	0
GF_18131			0	0	1	0	1	0
GF_18536			0	0	0	1	1	0
GF_18397			0	0	1	1	0	0
GF_13262			0	0	1	1	1	1
GF_18086			0	0	1	0	1	0
GF_16011			0	0	2	0	0	0
GF_12693			0	0	1	1	1	1
GF_1990			0	1	2	3	1	2
GF_1608			1	1	2	1	3	2
GF_17353			0	0	2	0	0	0
GF_17465			0	0	0	2	0	0
GF_15674			0	0	1	0	1	1
GF_18350			0	0	1	1	0	0
GF_18696			0	0	1	0	0	1
GF_15836			0	0	2	0	0	0
GF_12884			0	0	1	1	1	1
GF_14608			0	0	0	1	2	0
GF_14716			0	2	1	0	0	0
GF_15773			0	0	2	0	0	0
GF_2207			1	0	2	2	2	2
GF_17294			0	0	2	0	0	0
GF_14998			0	1	1	0	1	0
GF_15952			0	0	2	0	0	0
GF_1196			1	2	3	2	1	3
GF_15982			0	0	2	0	0	0
GF_16265			0	0	0	2	0	0
GF_18786			0	0	0	1	0	1
GF_18757			0	0	1	0	0	1
GF_17278			0	0	2	0	0	0
GF_15114			0	0	1	0	1	1
GF_199			5	1	7	7	8	5
GF_17159			0	0	2	0	0	0
GF_14600			0	0	0	1	2	0
GF_18727			0	0	1	0	0	1
GF_7903			0	0	1	2	1	1
GF_12762			0	0	1	1	1	1
GF_7990			0	1	1	1	0	2
GF_1853			1	1	2	1	2	3
GF_15442			0	1	1	1	0	0
GF_18636			0	0	0	1	0	1
GF_16399			0	0	0	2	0	0
GF_17675			0	0	0	2	0	0
GF_14038			0	1	1	1	0	1
GF_15360			0	1	1	1	0	0
GF_1474			1	1	2	2	3	2
GF_18347			0	0	1	1	0	0
GF_16291			0	0	0	2	0	0
GF_18126			0	0	1	1	0	0
GF_2173			1	1	2	2	1	2
GF_8012			0	0	0	1	3	1
GF_13324			0	0	1	1	1	1
GF_12210			0	0	1	2	0	1
GF_18429			0	0	1	1	0	0
GF_18505			0	0	1	1	0	0
GF_15855			0	0	2	0	0	0
GF_9554			0	1	1	1	1	1
GF_18923			0	1	1	0	0	0
GF_3966			0	1	1	1	3	1
GF_15740			0	0	2	0	0	0
GF_18357			0	0	0	1	1	0
GF_18051			0	0	2	0	0	0
GF_13089			0	0	1	1	1	1
GF_15900			0	0	2	0	0	0
GF_13082			0	0	1	1	1	1
GF_18886			0	1	1	0	0	0
GF_4120			0	0	7	0	0	0
GF_18394			0	0	1	1	0	0
GF_14668			0	0	1	0	2	0
GF_9128			0	1	1	1	1	1
GF_8044			0	1	1	0	2	1
GF_16371			0	0	0	2	0	0
GF_16402			0	0	0	2	0	0
GF_18613			0	0	1	0	0	1
GF_11054			0	1	1	1	1	1
GF_6602			0	1	2	1	1	1
GF_15145			0	0	1	0	1	1
GF_18785			0	1	1	0	0	0
GF_18465			0	0	1	1	0	0
GF_1819			0	0	0	10	0	0
GF_15829			0	0	2	0	0	0
GF_18944			0	1	1	0	0	0
GF_1810			1	1	2	3	2	1
GF_18722			0	0	1	0	0	1
GF_17492			0	0	0	2	0	0
GF_15968			0	1	1	0	0	0
GF_18761			0	0	1	0	0	1
GF_17370			0	0	2	0	0	0
GF_13204			0	0	1	1	1	1
GF_1966			1	0	2	2	3	1
GF_700			2	0	3	3	5	3
GF_15791			0	0	2	0	0	0
GF_17579			0	0	0	2	0	0
GF_2192			1	1	2	1	2	2
GF_18574			0	0	1	0	0	1
GF_18914			0	1	1	0	0	0
GF_16391			0	0	0	2	0	0
GF_10446			0	1	1	1	1	1
GF_15039			0	0	1	0	1	1
GF_17574			0	0	0	2	0	0
GF_18130			0	0	1	0	1	0
GF_200			4	2	9	4	9	5
GF_17201			0	0	2	0	0	0
GF_15799			0	0	2	0	0	0
GF_12650			0	0	1	1	1	1
GF_2901			1	0	2	1	2	2
GF_16228			0	0	0	2	0	0
GF_1971			1	1	2	0	3	2
GF_2774			1	0	2	1	2	2
GF_8346			0	1	1	1	1	1
GF_16013			0	0	2	0	0	0
GF_13941			0	1	1	1	0	1
GF_15214			0	1	1	1	0	0
GF_310			3	1	3	4	9	5
GF_2149			1	0	2	2	2	2
GF_17618			0	0	0	2	0	0
GF_18749			0	0	0	1	0	1
GF_14393			0	1	0	2	0	0
GF_7705			0	0	2	1	1	1
GF_12751			0	0	1	1	1	1
GF_2729			1	0	1	2	2	2
GF_9648			0	1	1	1	1	1
GF_18884			0	1	1	0	0	0
GF_12301			0	0	1	1	2	0
GF_785			2	1	4	2	3	3
GF_13214			0	0	1	1	1	1
GF_9268			0	1	1	1	1	1
GF_13148			0	0	1	1	2	0
GF_17669			0	0	0	2	0	0
GF_16023			0	0	2	0	0	0
GF_17304			0	0	2	0	0	0
GF_17455			0	0	0	2	0	0
GF_13287			0	0	1	1	1	1
GF_17565			0	0	0	2	0	0
GF_2373			1	1	2	2	2	1
GF_15965			0	0	2	0	0	0
GF_12823			0	0	1	1	1	1
GF_10618			0	1	1	1	1	1
GF_18857			0	1	1	0	0	0
GF_1566			1	2	2	2	3	1
GF_18700			0	0	0	1	0	1
GF_13093			0	0	1	1	1	1
GF_15774			0	0	2	0	0	0
GF_9036			0	2	1	0	1	1
GF_15457			0	0	0	1	1	1
GF_9875			0	1	1	1	1	1
GF_15977			0	0	2	0	0	0
GF_17509			0	0	0	2	0	0
GF_15431			0	0	1	1	0	1
GF_13105			0	0	1	1	1	1
GF_15702			0	1	1	0	0	1
GF_474			3	1	5	4	1	6
GF_18483			0	0	1	1	0	0
GF_8143			0	0	1	1	2	1
GF_1902			1	1	2	1	3	2
GF_18290			0	0	1	1	0	0
GF_15763			0	0	2	0	0	0
GF_8095			0	0	2	0	2	1
GF_18758			0	0	0	1	0	1
GF_13081			0	1	1	1	1	0
GF_369			3	3	4	3	5	5
GF_18931			0	1	0	1	0	0
GF_17180			0	0	2	0	0	0
GF_16016			0	0	2	0	0	0
GF_17557			0	0	0	2	0	0
GF_10293			0	1	1	1	1	1
GF_10184			0	1	1	1	1	1
GF_10006			0	0	1	1	2	1
GF_18285			0	0	1	1	0	0
GF_9367			0	1	1	1	1	1
GF_15974			0	0	2	0	0	0
GF_15853			0	0	2	0	0	0
GF_3121			0	0	2	1	3	1
GF_2052			0	1	4	1	2	1
GF_2043			1	0	3	2	2	1
GF_17558			0	0	0	2	0	0
GF_15104			0	0	1	0	1	1
GF_15480			0	0	1	1	1	0
GF_2013			1	1	2	2	2	1
GF_12267			0	0	1	1	0	2
GF_1841			0	1	2	2	2	3
GF_145			6	2	7	7	9	8
GF_15566			0	0	0	1	1	1
GF_17544			0	0	0	2	0	0
GF_15632			0	0	1	1	0	1
GF_16279			0	0	0	2	0	0
GF_17310			0	0	2	0	0	0
GF_18851			0	1	1	0	0	0
GF_17631			0	0	0	2	0	0
GF_16276			0	0	0	2	0	0
GF_17301			0	0	2	0	0	0
GF_16219			0	0	0	2	0	0
GF_7871			0	0	1	2	1	1
GF_18387			0	0	1	1	0	0
GF_13763			0	0	1	1	1	1
GF_2719			1	0	2	2	1	2
GF_18313			0	0	1	1	0	0
GF_14378			0	0	0	3	0	0
GF_9698			0	1	1	1	1	1
GF_15187			0	0	0	1	1	1
GF_17193			0	0	2	0	0	0
GF_14049			0	1	1	1	1	0
GF_7880			0	0	0	5	0	0
GF_18690			0	0	1	0	0	1
GF_15839			0	0	2	0	0	0
GF_2548			0	1	2	3	1	1
GF_15978			0	0	2	0	0	0
GF_13261			0	0	1	1	1	1
GF_2228			1	0	2	2	2	2
GF_18503			0	0	0	1	1	0
GF_1916			1	2	2	1	2	2
GF_1435			1	1	2	3	2	2
GF_16225			0	0	0	2	0	0
GF_17334			0	0	2	0	0	0
GF_18511			0	0	1	1	0	0
GF_16193			0	0	0	2	0	0
GF_16310			0	0	0	2	0	0
GF_10690			0	1	1	1	1	1
GF_12723			0	0	1	1	1	1
GF_15148			0	0	1	1	1	0
GF_2526			0	1	2	1	3	1
GF_18096			0	0	1	0	1	0
GF_14097			0	1	1	0	1	1
GF_18664			0	0	0	1	0	1
GF_18578			0	0	0	1	0	1
GF_16336			0	0	0	2	0	0
GF_3621			0	1	0	1	5	0
GF_17275			0	0	2	0	0	0
GF_17202			0	0	2	0	0	0
GF_17485			0	0	0	2	0	0
GF_18775			0	0	0	1	0	1
GF_17538			0	0	0	2	0	0
GF_18630			0	0	0	1	0	1
GF_15766			0	0	2	0	0	0
GF_2059			1	2	2	1	2	1
GF_4945			0	1	1	1	1	2
GF_17653			0	0	0	2	0	0
GF_18291			0	0	1	1	0	0
GF_12997			0	0	1	1	1	1
GF_878			1	0	9	2	2	0
GF_17335			0	0	2	0	0	0
GF_18593			0	0	1	0	0	1
GF_17470			0	0	0	2	0	0
GF_17504			0	0	0	2	0	0
GF_5254			0	1	1	1	2	1
GF_17661			0	0	0	2	0	0
GF_17273			0	0	2	0	0	0
GF_16330			0	0	0	2	0	0
GF_16360			0	0	0	2	0	0
GF_2402			1	1	2	1	2	2
GF_13049			0	0	1	1	1	1
GF_12409			0	0	1	1	2	0
GF_2384			1	2	2	2	1	1
GF_18125			0	0	1	0	1	0
GF_16253			0	0	0	2	0	0
GF_15934			0	0	2	0	0	0
GF_18895			0	1	1	0	0	0
GF_17359			0	0	2	0	0	0
GF_2827			0	0	1	1	5	1
GF_17686			0	0	0	2	0	0
GF_2521			1	0	2	2	2	1
GF_16363			0	0	0	2	0	0
GF_17695			0	0	0	2	0	0
GF_12245			0	0	1	3	0	0
GF_17236			0	0	2	0	0	0
GF_11238			0	1	1	1	1	1
GF_8986			0	1	1	1	1	1
GF_13843			0	0	1	1	1	1
GF_12050			0	0	2	1	0	1
GF_12851			0	0	1	1	1	1
GF_16212			0	0	0	2	0	0
GF_18610			0	0	0	1	0	1
GF_15885			0	0	2	0	0	0
GF_12849			0	1	1	1	1	0
GF_17171			0	0	2	0	0	0
GF_12696			0	0	1	1	1	1
GF_13854			0	1	0	1	1	1
GF_9703			0	1	1	1	1	1
GF_15163			0	0	1	1	1	0
GF_8081			0	0	1	1	2	1
GF_13076			0	0	1	1	1	1
GF_1842			1	2	3	1	1	2
GF_2264			1	1	2	2	2	1
GF_16223			0	0	0	2	0	0
GF_7947			0	0	1	1	0	3
GF_13094			0	1	1	0	1	1
GF_1084			1	1	2	2	4	3
GF_18247			0	0	1	1	0	0
GF_17533			0	0	0	2	0	0
GF_16345			0	0	0	2	0	0
GF_16282			0	0	0	2	0	0
GF_18540			0	0	0	1	1	0
GF_1892			1	1	2	1	3	2
GF_2222			0	1	3	1	2	2
GF_17508			0	0	0	2	0	0
GF_2171			1	0	2	3	2	1
GF_8417			0	1	1	1	1	1
GF_16277			0	0	0	2	0	0
GF_15708			0	1	1	0	0	1
GF_1949			1	0	1	3	2	3
GF_16220			0	0	0	2	0	0
GF_13795			0	1	1	1	0	1
GF_2182			1	1	1	2	2	2
GF_1273			1	1	2	3	3	2
GF_15643			0	0	0	1	1	1
GF_13813			0	0	1	1	1	1
GF_15588			0	0	1	1	0	1
GF_364			3	1	4	5	5	5
GF_7976			0	1	1	0	1	2
GF_13303			0	0	1	1	1	1
GF_4088			0	1	2	1	2	1
GF_4015			0	1	2	1	2	1
GF_18784			0	0	1	0	0	1
GF_16207			0	0	0	2	0	0
GF_12053			0	0	3	1	0	0
GF_17360			0	0	2	0	0	0
GF_12304			0	0	0	1	2	1
GF_16268			0	0	0	2	0	0
GF_17240			0	0	2	0	0	0
GF_16340			0	0	0	2	0	0
GF_7995			0	0	1	0	0	4
GF_15922			0	0	2	0	0	0
GF_309			3	1	4	4	5	8
GF_7710			0	0	2	1	1	1
GF_18495			0	0	1	1	0	0
GF_7874			0	0	1	2	1	1
GF_15504			0	1	1	1	0	0
GF_18815			0	0	1	0	0	1
GF_18443			0	0	1	1	0	0
GF_17325			0	0	2	0	0	0
GF_1366			1	0	3	3	2	2
GF_17421			0	0	0	2	0	0
GF_18882			0	1	0	1	0	0
GF_15386			0	0	1	1	0	1
GF_18510			0	0	1	1	0	0
GF_15703			0	1	0	1	0	1
GF_14744			0	1	2	0	0	0
GF_17689			0	0	0	2	0	0
GF_6644			0	1	2	1	1	1
GF_18431			0	0	1	1	0	0
GF_16182			0	0	0	2	0	0
GF_18865			0	1	1	0	0	0
GF_16343			0	0	0	2	0	0
GF_2369			1	1	2	2	1	2
GF_17551			0	0	0	2	0	0
GF_18674			0	0	0	1	0	1
GF_18459			0	0	1	1	0	0
GF_18074			0	0	2	0	0	0
GF_13097			0	0	1	1	1	1
GF_421			2	2	5	3	5	4
GF_13301			0	0	1	1	1	1
GF_12811			0	0	1	1	1	1
GF_247			4	4	6	5	6	4
GF_18617			0	0	1	0	0	1
GF_18946			0	1	1	0	0	0
GF_17629			0	0	0	2	0	0
GF_14455			0	0	0	2	0	1
GF_15742			0	0	2	0	0	0
GF_18537			0	0	1	1	0	0
GF_18879			0	1	1	0	0	0
GF_17255			0	0	2	0	0	0
GF_2629			0	1	1	4	1	1
GF_264			2	5	7	6	6	2
GF_9486			0	1	1	1	1	1
GF_15928			0	0	2	0	0	0
GF_16339			0	0	0	2	0	0
GF_9106			0	1	1	1	1	1
GF_4858			0	1	1	1	1	2
GF_17261			0	0	2	0	0	0
GF_1629			1	2	3	2	2	0
GF_17277			0	0	2	0	0	0
GF_2377			1	1	2	2	2	1
GF_16341			0	0	0	2	0	0
GF_18590			0	0	0	1	0	1
GF_15795			0	0	2	0	0	0
GF_17340			0	0	2	0	0	0
GF_18514			0	0	1	1	0	0
GF_6090			0	1	1	1	2	1
GF_12623			0	0	1	1	1	1
GF_15738			0	1	1	1	0	0
GF_15775			0	0	2	0	0	0
GF_15913			0	0	2	0	0	0
GF_7928			0	0	1	2	2	0
GF_15772			0	0	2	0	0	0
GF_1138			1	1	2	2	4	2
GF_17338			0	0	2	0	0	0
GF_7879			0	0	1	2	1	1
GF_2905			1	0	2	2	2	1
GF_9920			0	0	1	2	1	1
GF_13772			0	1	1	1	0	1
GF_12654			0	1	1	1	1	0
GF_18970			0	0	1	0	1	0
GF_15972			0	0	2	0	0	0
GF_2138			1	0	2	2	2	2
GF_15762			0	0	2	0	0	0
GF_17496			0	0	0	2	0	0
GF_1833			1	1	2	1	3	2
GF_18435			0	0	1	1	0	0
GF_18272			0	0	1	1	0	0
GF_18425			0	0	1	1	0	0
GF_18257			0	0	0	1	1	0
GF_18618			0	0	0	1	0	1
GF_15075			0	0	1	0	1	1
GF_18927			0	1	1	0	0	0
GF_2789			1	0	1	2	2	2
GF_15581			0	0	1	1	0	1
GF_18887			0	1	0	1	0	0
GF_13907			0	0	1	1	1	1
GF_17312			0	0	2	0	0	0
GF_17672			0	0	0	2	0	0
GF_16388			0	0	0	2	0	0
GF_375			2	1	4	4	4	8
GF_15940			0	0	2	0	0	0
GF_15008			0	0	3	0	0	0
GF_18588			0	0	0	1	0	1
GF_17355			0	0	2	0	0	0
GF_15488			0	1	1	1	0	0
GF_2433			1	0	2	2	2	1
GF_17608			0	0	0	2	0	0
GF_17266			0	0	2	0	0	0
GF_15783			0	0	2	0	0	0
GF_18917			0	1	1	0	0	0
GF_18149			0	0	1	0	1	0
GF_11443			0	2	1	1	1	0
GF_15605			0	0	1	1	1	0
GF_16236			0	0	0	2	0	0
GF_17234			0	0	2	0	0	0
GF_12706			0	0	1	1	1	1
GF_16200			0	0	0	2	0	0
GF_1710			1	1	2	1	3	2
GF_7706			0	1	3	0	1	0
GF_17422			0	0	0	2	0	0
GF_15942			0	0	2	0	0	0
GF_12898			0	0	1	1	1	1
GF_17657			0	0	0	2	0	0
GF_1132			1	0	4	3	1	3
GF_18461			0	0	1	1	0	0
GF_17603			0	0	0	2	0	0
GF_9683			0	1	1	1	1	1
GF_11045			0	1	1	1	1	1
GF_18250			0	0	1	1	0	0
GF_12285			0	0	1	0	1	2
GF_12232			0	0	1	2	0	1
GF_793			2	1	3	4	2	3
GF_12691			0	1	1	1	1	0
GF_12347			0	0	1	1	2	0
GF_13000			0	0	1	1	1	1
GF_14219			0	1	2	0	0	0
GF_13947			0	0	1	1	1	1
GF_18089			0	0	1	0	1	0
GF_17420			0	0	0	2	0	0
GF_15842			0	0	2	0	0	0
GF_12739			0	0	1	1	1	1
GF_17633			0	0	0	2	0	0
GF_16269			0	0	0	2	0	0
GF_17559			0	0	0	2	0	0
GF_10005			0	1	1	1	1	1
GF_12862			0	0	1	1	1	1
GF_16215			0	0	0	2	0	0
GF_17251			0	0	2	0	0	0
GF_17168			0	0	2	0	0	0
GF_14236			0	1	2	0	0	0
GF_2367			1	1	1	2	2	2
GF_17452			0	0	0	2	0	0
GF_18320			0	0	1	1	0	0
GF_12000			0	1	1	1	1	1
GF_400			3	1	4	5	4	5
GF_14246			0	0	2	0	1	0
GF_18953			0	1	1	0	0	0
GF_17342			0	0	2	0	0	0
GF_18444			0	0	0	1	1	0
GF_16274			0	0	0	2	0	0
GF_15502			0	0	0	1	1	1
GF_13914			0	0	1	1	1	1
GF_14248			0	1	2	0	0	0
GF_17671			0	0	0	2	0	0
GF_12614			0	0	1	1	1	1
GF_17430			0	0	0	2	0	0
GF_17685			0	0	0	2	0	0
GF_16243			0	0	0	2	0	0
GF_18934			0	1	1	0	0	0
GF_17665			0	0	0	2	0	0
GF_17195			0	0	2	0	0	0
GF_18269			0	0	1	1	0	0
GF_18345			0	0	0	1	1	0
GF_15579			0	1	1	1	0	0
GF_12846			0	0	1	1	1	1
GF_18124			0	0	1	0	1	0
GF_13814			0	1	1	1	1	0
GF_18646			0	0	0	1	0	1
GF_12839			0	1	1	1	1	0
GF_15818			0	0	2	0	0	0
GF_805			0	1	0	14	0	0
GF_15034			0	0	1	1	1	0
GF_14680			0	0	1	0	2	0
GF_18969			0	0	1	0	1	0
GF_18084			0	0	1	0	1	0
GF_16393			0	0	0	2	0	0
GF_8125			0	0	1	1	2	1
GF_12713			0	0	1	1	1	1
GF_15990			0	0	2	0	0	0
GF_15419			0	0	1	1	0	1
GF_18961			0	1	1	0	0	0
GF_15776			0	0	2	0	0	0
GF_2983			1	0	2	2	1	2
GF_8121			0	0	1	1	2	1
GF_15995			0	0	2	0	0	0
GF_18800			0	0	0	1	0	1
GF_17511			0	0	0	2	0	0
GF_17693			0	0	0	2	0	0
GF_15716			0	1	1	0	0	1
GF_8394			0	1	1	1	1	1
GF_18780			0	0	0	1	0	1
GF_17674			0	0	0	2	0	0
GF_15780			0	0	2	0	0	0
GF_18873			0	1	1	0	0	0
GF_16387			0	0	0	2	0	0
GF_18082			0	0	1	0	1	0
GF_18555			0	0	1	1	0	0
GF_12500			0	0	4	0	0	0
GF_14080			0	0	1	1	1	1
GF_13981			0	0	1	1	1	1
GF_297			2	10	12	1	0	1
GF_10821			0	1	1	1	1	1
GF_18408			0	0	1	1	0	0
GF_17288			0	0	2	0	0	0
GF_18779			0	0	1	0	0	1
GF_18754			0	0	0	1	0	1
GF_15868			0	0	2	0	0	0
GF_1973			1	1	2	1	2	2
GF_482			2	3	3	3	5	4
GF_14141			0	0	2	1	0	0
GF_1640			1	0	3	3	2	1
GF_15123			0	0	1	0	1	1
GF_12641			0	1	1	1	1	0
GF_15434			0	0	1	1	0	1
GF_18539			0	0	0	1	1	0
GF_3231			1	0	2	2	0	2
GF_17578			0	0	0	2	0	0
GF_12270			0	0	0	1	1	2
GF_1300			1	1	2	3	2	3
GF_13039			0	1	1	1	1	0
[truncated: 2,065 more rows]

## Sheet: Table S10
Table S10. Total flavonoids content and total antioxidant capacity of the bayberry fruits at the different time
Days after pollination	Total flavonoids content (mg/g DW)	SD	Total antioxidant capacity (U/g FW)	SD
10	52.83	0.5	1241.59	16.74
20	50.59	0.63	1151.93	14.2
30	43.13	0.86	1134.15	7.38
40	30.94	1.73	1058.51	13.44
50	25.45	0.89	995.62	6.71

[truncated: 19 more sheets: Table S11, Table S12, Table S13, Table S14, Table S15, Table S16, Table S17, Table S18, Table S19, Table S20, Table S21, Table S22, Table S23, Table S24, Table S25, Table S26, Table S27, Table S28, Sheet1]
